# Supplementary material for: Differential regulation of MYC expression by PKHD1/Pkhd1 in human and mouse kidneys: phenotypic implications for recessive polycystic kidney disease
Source: Front Cell Dev Biol. 2023 Nov 17;11:1270980. doi: 10.3389/fcell.2023.1270980 (PMC10731465; doi:10.3389/fcell.2023.1270980)
Supplement: Supplementary file 2 [file Table1.xlsx]

## Sheet: Supp Table S1_ARPKD
Supplementary Table S1. ARPKD
	ID	Age	Sex	Phenotype	PKHD1 variants
1	Normal	32wks GA1	F	Normal	--
2	Normal	Adult		Normal	--
3	Normal	Adult		Normal	--
4	Normal	Adult		Normal	--
1	AR1	1d	F2	ARPKD	c.898A>T; p.Arg300*
					c.7109+3A>C
2	AR2	1d	F2	ARPKD	c.898A>T; p.Arg300*
					c.7109+3A>C
3	AR3	8wks	M	ARPKD	c.103G>T; p.Gly35*
					c.2811G>A; p.Trp937*
4	AR4	4d	M	ARPKD	c.5912G>A; p.Gly1971Asp
					c.6692T>A; p.Ile2331Lys
5	AR5	3d	F	ARPKD	c.5221G>A; p.Val1741Met
					c.9719G>T; p.Arg3240Leu
6	AR6	26wks GA	M	ARPKD	c.3367G>A; p.Gly1123Ser
					c.8206T>G; p.Trp2736Gly
7	AR7	5wks	F	ARPKD	c.9829+1G>A
					c.2990T>A; p.Met997Lys
					c.334G>A; p.Gly112Arg
8	AR8	3yrs	F	ARPKD	c.8011C>T; p.Arg2671*
					c.51A>G; p.Val18Glyfs*3
9	AR9	8wks	M	ARPKD	##
1GA – gestational age
2fraternal twins
## ARPKD diagnosis confirmed by histopathology

## Sheet: Supp Table S2_Mouse
Supplementary Table S2. Mouse sample information
Strain	Background	References	DOI
Pkhd1del3-4 (del3-4)	129S; B6	Garcia-Gonzalez MA, 2007	10.1093/hmg/ddm141
Pkhd1del3-67 (del3-67)	129S; B6	Ishimoto Y, 2023	10.1016/j.kint.2023.05.027
Pkhd1cyli (cyli)	D.B/11Ei	Yang C, 2023	10.1007/s00109-023-02351-2
Pkhd1del67 (del67)	C57BL/6J	Outeda P, 2017	10.1016/j.kint.2017.04.027
Cys1cpk/cpk (cpk)	C57BL/6J	Hou X, 2002	10.1172/JCI14099
CD-1	RjOrl:SWISS	Cardoso-Moreira, 2019*	10.1038/s41586-019-1338-5
*Reference for Figure 4, Evo-devo mammalian organs (https://apps.kaessmannlab.org/evodevoapp/)

## Sheet: Supp Table S3_Antibody
Supplementary Table S3. Antibody information
Primary Antibody	Vendor	Catalog #	Working Conc. For WB	Working Conc. For IF
alpha-ENaC Polyclonal Antibody	Thermo Fisher Scientific	PA1-920A	1:1000	NA
AQP1 Antibody (H-55)	Santa Cruz Biotechnology	sc-20810	1:1000	NA
E-Cadherin (24E10) Rabbit mAb	Cell Signaling	3195S	1:1000	NA
GAPDH Monoclonal Antibody (6C5)	Thermo Fisher Scientific	AM4300	1:5000	NA
GAPDH Monoclonal Rabbit Antibody	Cell Signaling	5174	1:1000	NA
Keratin 17/19 (D32D9) XP Rabbit mAb	Cell Signaling	3984S	1:1000	NA
Monoclonal Anti-β-Actin antibody produced in mouse	MilliporeSigma	A2228	1:1000	NA
Recombinant Anti-c-Myc antibody [Y69] - ChIP Grade	Abcam	ab32072	1:1000	1:100
Monoclonal mouse anti-Myc	Cell Signaling	2276	1:1000	NA
V5 Tag Monoclonal Antibody (SV5-Pk1)	Thermo Fisher Scientific	R960-25	1:1000	1:100
ZO-1 Antibody (H-300)	Santa Cruz Biotechnology	sc-10804	1:1000	NA
Secondary Antibody	Vendor	Catalog #	Working Conc. For WB	Working Conc. For IF
Donkey Anti-Mouse IgG (H&L) Horseradish Peroxidase	American Qualex	A506PN	1:10000	NA
Goat Anti-Rabbit IgG (H&L) Adsorbed Against Human, Bovine, Horse Horseradish Peroxidase	American Qualex	A102PS	1:10000	NA
Donkey anti-Mouse IgG (H+L) Highly Cross-Adsorbed Secondary Antibody, Alexa Fluor 488	Thermo Fisher Scientific	A-21202	NA	1:1000
Donkey anti-Rabbit IgG (H+L) Highly Cross-Adsorbed Secondary Antibody, Alexa Fluor 488	Thermo Fisher Scientific	A-21206	NA	1:1000
Goat Anti-Mouse IgG (H&L) Horseradish Peroxidase	Jackson ImmunoResearch	115-035-003	1:30.000	NA
Goat Anti-Rabbit IgG (H&L) Horseradish Peroxidase	Jackson ImmunoResearch	111-035-003	1:30.000	NA

## Sheet: Supp Table S4_102 FPC
Supplementary Table S4. Species names and accession numbers of FPC proteins that were included in the analysis of sequence conservation
	Species Name	Accession Number	Class
1	[Homo sapiens]	NP_619639.3	mammalia
2	[Fukomys damarensis]	XP_019064044.1	mammalia
3	[Orcinus orca]	XP_004285652.1	mammalia
4	[Mus musculus]	NP_694819.2	mammalia
5	[Rhinolophus ferrumequinum]	XP_032958566.1	mammalia
6	[Rattus rattus]	XP_032755378.1	mammalia
7	[Lontra canadensis]	XP_032720433.1	mammalia
8	[Hylobates moloch]	XP_031997014.1	mammalia
9	[Phocoena sinus]	XP_032504638.1	mammalia
10	[Camelus ferus]	XP_006194768.2	mammalia
11	[Phoca vitulina]	XP_032266041.1	mammalia
12	[Mustela erminea]	XP_032196127.1	mammalia
13	[Sapajus apella]	XP_032155553.1	mammalia
14	[Piliocolobus tephrosceles]	XP_023068761.1	mammalia
15	[Vicugna pacos]	XP_031544211.1	mammalia
16	[Camelus dromedarius]	XP_031290410.1	mammalia
17	[Mastomys coucha]	XP_031222830.1	mammalia
18	[Gorilla gorilla gorilla]	XP_030868334.1	mammalia
19	[Globicephala melas]	XP_030726354.1	mammalia
20	[Nomascus leucogenys]	XP_003254212.2	mammalia
21	[Delphinapterus leucas]	XP_022437805.1	mammalia
22	[Suricata suricatta]	XP_029801305.1	mammalia
23	[Nannospalax galili]	XP_008823437.1	mammalia
24	[Mus pahari]	XP_029395123.1	mammalia
25	[Mus caroli]	XP_021014691.1	mammalia
26	[Monodon monoceros]	XP_029098181.1	mammalia
27	[Ornithorhynchus anatinus]	XP_028906519.1	mammalia
28	[Grammomys surdaster]	XP_028622467.1	mammalia
29	[Phyllostomus discolor]	XP_028366617.1	mammalia
30	[Physeter catodon]	XP_023977659.1	mammalia
31	[Eptesicus fuscus]	XP_008155718.1	mammalia
32	[Eumetopias jubatus]	XP_027953477.1	mammalia
33	[Balaenoptera acutorostrata scammoni]	XP_007194103.1	mammalia
34	[Ovis aries]	XP_027814881.1	mammalia
35	[Marmota flaviventris]	XP_027794070.1	mammalia
36	[Tupaia chinensis]	XP_006170503.1	mammalia
37	[Zalophus californianus]	XP_027458099.1	mammalia
38	[Cricetulus griseus]	XP_027248577.1	mammalia
39	[Lagenorhynchus obliquidens]	XP_026982641.1	mammalia
40	[Acinonyx jubatus]	XP_026913380.1	mammalia
41	[Microtus ochrogaster]	XP_005369631.2	mammalia
42	[Ursus arctos horribilis]	XP_026363045.1	mammalia
43	[Urocitellus parryii]	XP_026256674.1	mammalia
44	[Vulpes vulpes]	XP_025846980.1	mammalia
45	[Puma concolor]	XP_025781784.1	mammalia
46	[Callorhinus ursinus]	XP_025746288.1	mammalia
47	[Pteropus alecto]	XP_006926509.2	mammalia
48	[Pan paniscus]	XP_008956905.1	mammalia
49	[Neophocaena asiaeorientalis asiaeorientalis]	XP_024621685.1	mammalia
50	[Desmodus rotundus]	XP_024413827.1	mammalia
51	[Pan troglodytes]	XP_518534.4	mammalia
52	[Pongo abelii]	XP_024104185.1	mammalia
53	[Myotis lucifugus]	XP_023613486.1	mammalia
54	[Equus caballus]	XP_014589974.2	mammalia
55	[Dasypus novemcinctus]	XP_012382748.1	mammalia
56	[Otolemur garnettii]	XP_023368903.1	mammalia
57	[Felis catus]	XP_011280663.1	mammalia
58	[Canis lupus familiaris]	XP_005627522.1	mammalia
59	[Ictidomys tridecemlineatus]	XP_005318630.1	mammalia
60	[Aotus nancymaae]	XP_021521118.1	mammalia
61	[Neomonachus schauinslandi]	XP_021547609.1	mammalia
62	[Heterocephalus glaber]	XP_004869099.1	mammalia
63	[Mesocricetus auratus]	XP_005072341.1	mammalia
64	[Sus scrofa]	XP_020954475.1	mammalia
65	[Phascolarctos cinereus]	XP_020849566.1	mammalia
66	[Bos taurus]	DAA16504.1	mammalia
67	[Parus major]	XP_033368837.1	aves
68	[Strigops habroptila]	XP_030346032.1	aves
69	[Catharus ustulatus]	XP_032910369.1	aves
70	[Chiroxiphia lanceolata]	XP_032539549.1	aves
71	[Coturnix japonica]	XP_015715318.1	aves
72	[Aythya fuligula]	XP_032041082.1	aves
73	[Corvus moneduloides]	XP_031960377.1	aves
74	[Camarhynchus parvulus]	XP_030800642.1	aves
75	[Calypte anna]	XP_030304276.1	aves
76	[Serinus canaria]	XP_018778003.2	aves
77	[Manacus vitellinus]	XP_017944222.3	aves
78	[Aquila chrysaetos chrysaetos]	XP_029893831.1	aves
79	[Falco cherrug]	XP_027664450.1	aves
80	[Falco peregrinus]	XP_027644997.1	aves
81	[Pipra filicauda]	XP_027594137.1	aves
82	[Corapipo altera]	XP_027519223.1	aves
83	[Neopelma chrysocephalum]	XP_027528473.1	aves
84	[Anas platyrhynchos]	XP_027311164.1	aves
85	[Athene cunicularia]	XP_026702220.1	aves
86	[Zonotrichia albicollis]	XP_026651278.1	aves
87	[Dromaius novaehollandiae]	XP_025949623.1	aves
88	[Apteryx rowi]	XP_025919734.1	aves
89	[Nothoprocta perdicaria]	XP_025896723.1	aves
90	[Gallus gallus]	XP_025004977.1	aves
91	[Cyanistes caeruleus]	XP_023780003.1	aves
92	[Numida meleagris]	XP_021247702.1	aves
93	[Corvus cornix cornix]	XP_019137660.2	aves
94	[Pantherophis guttatus]	XP_034288399.1	reptalia
95	[Gopherus evgoodei]	XP_030411085.1	reptalia
96	[Pelodiscus sinensis]	XP_025034235.1	reptalia
97	[Chrysemys picta bellii]	XP_008161328.1	reptalia
98	[Alligator mississippiensis]	KYO34398.1	reptalia
99	[Geotrypetes seraphini]	XP_033792605.1	amphibia
100	[Microcaecilia unicolor]	XP_030054595.1	amphibia
101	[Rhinatrema bivittatum]	XP_029451973.1	amphibia
102	[Latimeria chalumnae]	XP_014343148.1	fish

## Sheet: Supp Table S5_WebLogo3
Supplementary Table S5. WebLogo 3 conservation scores (used for Supplementary Figure S1)
## LogoData								IPT
# First column is position number, counting from zero								TIG
# Subsequent columns are raw symbol counts								G8
# Entropy is mean entropy measured in nats.								PbH1 (Beta_helix)
# Low and High are the 95% confidence limits.								TM
# Weight is the fraction of non-gap symbols in the column.
#
#	A	C	D	E	F	G	H	I	K	L	M	N	P	Q	R	S	T	V	W	Y	Entropy	Low	High	Weight
1	0	0	0	0	0	0	0	0	0	0	1	0	0	0	0	0	0	0	0	0	1.1945	0.5586	1.8304	0.0098
2	0	0	0	0	0	0	0	0	0	0	0	0	1	0	0	0	0	0	0	0	1.0859	0.49	1.6817	0.0098
3	0	0	0	0	0	0	0	0	0	1	0	0	0	0	0	0	0	0	0	0	1.0177	0.3875	1.648	0.0098
4	0	0	0	0	0	0	0	0	0	0	0	0	0	0	0	1	0	0	0	0	1.0479	0.441	1.6548	0.0098
5	0	0	0	0	0	0	0	0	0	0	0	0	0	0	0	1	0	0	0	0	1.0479	0.441	1.6548	0.0098
6	0	0	0	1	0	0	0	0	0	0	0	0	0	0	0	0	0	0	0	0	1.0609	0.4598	1.662	0.0098
7	0	0	0	0	0	1	0	0	0	0	0	0	0	0	0	0	0	0	0	0	1.0429	0.4331	1.6526	0.0098
8	0	0	0	0	0	0	0	0	0	0	0	0	0	0	0	0	0	0	1	0	1.2934	0.5691	2.0176	0.0098
9	0	0	0	0	0	0	0	0	1	0	0	0	0	0	0	0	0	0	0	0	1.0715	0.4735	1.6694	0.0098
10	0	0	0	0	0	1	0	0	0	0	0	0	0	0	0	0	0	0	0	0	1.0429	0.4331	1.6526	0.0098
11	0	0	0	0	0	0	0	0	0	0	0	0	0	0	0	1	0	0	0	0	1.0479	0.441	1.6548	0.0098
12	0	0	0	0	0	0	0	0	1	0	0	0	0	0	0	0	0	0	0	0	1.0715	0.4735	1.6694	0.0098
13	0	0	0	0	0	0	0	0	0	1	0	0	0	0	0	0	0	0	0	0	1.0177	0.3875	1.648	0.0098
14	0	0	1	0	0	0	0	0	0	0	0	0	0	0	0	0	0	0	0	0	1.0808	0.4845	1.6771	0.0098
15	0	0	0	0	0	0	0	0	1	0	0	0	0	0	0	0	0	0	0	0	1.0715	0.4735	1.6694	0.0098
16	0	0	0	0	0	1	0	0	0	0	0	0	0	0	0	0	0	0	0	0	1.0429	0.4331	1.6526	0.0098
17	0	0	0	0	0	0	0	0	0	0	0	0	0	0	0	1	0	0	0	0	1.0479	0.441	1.6548	0.0098
18	0	0	0	0	0	0	0	0	0	0	0	0	1	0	0	0	0	0	0	0	1.0859	0.49	1.6817	0.0098
19	0	0	0	0	0	0	0	0	1	0	0	0	0	0	0	0	0	0	0	0	1.0715	0.4735	1.6694	0.0098
20	0	0	0	0	0	0	0	1	0	0	0	0	0	0	0	0	0	0	0	0	1.0833	0.4873	1.6794	0.0098
21	0	0	0	0	0	0	0	0	0	0	0	0	1	0	0	0	0	0	0	0	1.0859	0.49	1.6817	0.0098
22	0	0	0	0	0	0	0	0	1	0	0	0	0	0	0	0	0	0	0	0	1.0715	0.4735	1.6694	0.0098
23	1	0	0	0	0	0	0	0	0	0	0	0	0	0	0	0	0	0	0	0	1.0279	0.4073	1.6486	0.0098
24	0	0	0	0	0	0	0	0	0	0	0	0	0	0	0	1	0	0	0	0	1.0479	0.441	1.6548	0.0098
25	1	0	0	0	0	0	0	0	0	0	2	0	0	0	0	0	0	0	0	0	1.262	0.6368	1.8873	0.0294
26	0	0	0	0	0	0	1	0	0	0	0	0	0	0	1	0	0	1	0	0	1.0795	0.5275	1.6315	0.0294
27	0	0	0	0	0	0	0	0	0	0	0	0	0	0	2	0	1	0	0	0	1.0978	0.5332	1.6624	0.0294
28	0	0	0	0	0	0	0	0	0	0	0	0	1	0	0	0	0	0	0	2	1.2369	0.6588	1.8151	0.0294
29	0	0	0	0	0	0	1	0	1	0	0	0	0	0	0	0	0	0	0	0	1.1535	0.5572	1.7497	0.0196
30	0	0	0	0	1	0	0	0	0	0	1	0	0	0	0	1	0	0	0	0	1.103	0.5565	1.6496	0.0294
31	0	1	0	0	0	0	0	0	0	0	2	0	0	0	1	1	0	0	0	0	1.2169	0.673	1.7609	0.049
32	0	0	1	0	1	2	0	0	0	1	0	0	0	0	0	0	0	0	0	0	0.941	0.4517	1.4303	0.049
33	0	0	0	2	0	0	0	0	3	0	6	1	0	0	0	0	0	0	0	0	1.4614	0.9857	1.937	0.1176
34	0	0	0	0	0	0	0	1	1	0	97	0	0	0	0	0	0	0	0	0	3.339	3.1252	3.5527	0.9706
35	3	0	1	2	0	0	0	9	1	2	0	29	11	0	0	1	40	0	0	0	1.2638	1.068	1.4596	0.9706
36	25	0	0	0	6	25	0	4	0	17	0	0	8	0	0	0	4	10	0	0	0.7452	0.5943	0.8962	0.9706
37	0	2	0	0	1	0	0	0	0	7	0	0	0	0	0	1	0	0	88	0	3.4625	3.1981	3.7269	0.9706
38	0	0	0	0	1	1	0	2	1	63	4	0	0	0	23	1	1	1	1	0	1.3768	1.1264	1.6273	0.9706
39	0	0	0	0	0	0	0	0	0	1	0	0	0	1	0	0	0	0	0	0	1.0327	0.451	1.6144	0.0196
40	1	0	0	0	0	0	0	0	0	1	0	0	0	0	0	0	0	0	0	0	0.9558	0.3692	1.5424	0.0196
41	0	2	0	0	0	0	0	0	0	0	0	0	0	0	0	0	0	0	0	0	1.4822	0.7566	2.2077	0.0196
42	0	1	0	0	0	0	0	0	1	0	0	0	0	0	0	0	0	0	0	0	1.1883	0.5626	1.814	0.0196
43	0	0	0	0	0	0	0	0	0	0	0	0	0	0	1	0	0	1	0	0	1.0226	0.4663	1.5789	0.0196
44	0	0	0	0	0	0	0	0	0	0	0	0	0	1	0	0	1	0	0	0	1.0762	0.5207	1.6318	0.0196
45	0	0	0	0	0	0	0	0	0	0	0	1	0	0	0	0	0	1	0	0	1.0515	0.494	1.6091	0.0196
46	0	0	0	0	0	0	0	0	0	1	3	0	0	0	0	0	0	0	0	0	1.4154	0.7646	2.0662	0.0392
47	0	0	0	0	0	0	0	4	0	0	0	0	0	0	0	0	0	0	0	0	1.4027	0.7301	2.0752	0.0392
48	2	0	0	0	0	0	0	0	0	0	0	0	0	0	0	0	0	1	0	0	1.0136	0.4277	1.5996	0.0294
49	0	0	0	0	0	0	0	0	0	1	0	0	0	0	0	0	0	2	0	0	1.0301	0.4482	1.612	0.0294
50	0	0	0	0	0	0	0	0	0	0	0	0	1	0	0	2	0	0	0	0	1.0711	0.4979	1.6443	0.0294
51	0	0	0	0	2	0	0	1	0	0	0	0	0	0	0	0	0	0	0	0	1.1902	0.623	1.7573	0.0294
52	1	0	0	0	3	0	0	41	0	6	2	0	8	0	0	9	13	17	0	0	1.0493	0.8657	1.2329	0.9804
53	4	1	0	0	13	0	0	0	0	1	0	0	6	0	0	68	2	0	0	2	1.5976	1.3444	1.8509	0.951
54	0	0	0	0	23	0	0	0	0	73	1	0	0	0	0	0	0	4	0	0	1.7236	1.5084	1.9388	0.9902
55	0	0	0	0	2	0	0	2	4	36	32	0	0	0	2	0	16	1	0	0	1.4219	1.2025	1.6414	0.9314
56	0	0	0	0	0	0	0	0	1	0	0	10	0	0	7	73	4	0	0	0	1.7762	1.5356	2.0169	0.9314
57	23	0	0	0	0	0	0	43	0	3	18	0	0	0	0	0	4	6	0	0	1.414	1.2194	1.6085	0.951
58	0	1	0	58	0	14	0	1	17	1	1	0	0	1	0	0	0	3	0	0	1.4572	1.2309	1.6834	0.951
59	2	0	0	0	0	0	0	32	0	31	3	0	0	0	0	1	1	31	1	0	1.2432	1.0609	1.4256	1
60	0	0	0	0	1	0	0	17	0	71	1	0	0	0	0	0	0	12	0	0	1.5298	1.3166	1.7431	1
61	0	1	0	0	28	0	3	4	0	66	0	0	0	0	0	0	0	0	0	0	1.6583	1.4373	1.8794	1
62	0	0	0	0	15	0	0	3	0	80	1	0	0	0	0	0	0	3	0	0	1.7	1.4646	1.9353	1
63	94	0	0	0	0	1	0	0	0	0	0	0	0	0	0	2	2	3	0	0	1.9835	1.7491	2.2179	1
64	4	0	3	6	0	11	0	0	4	0	2	2	0	0	0	0	0	70	0	0	1.4678	1.2197	1.7158	1
65	10	0	0	0	0	0	0	0	0	1	0	1	52	0	2	15	21	0	0	0	1.4013	1.2131	1.5895	1
66	27	23	0	0	0	1	12	0	0	1	0	0	0	0	0	22	3	0	0	13	1.351	1.1625	1.5395	1
67	6	0	0	3	0	0	0	1	0	55	2	0	1	1	2	12	14	4	1	0	0.9699	0.7346	1.2052	1
68	2	2	0	0	0	25	0	0	4	0	0	8	0	0	5	55	1	0	0	0	1.2967	1.0815	1.5119	1
69	0	1	0	0	29	0	0	5	0	41	0	0	0	0	0	13	0	12	1	0	1.2039	1.0172	1.3905	1
70	0	2	0	0	4	0	50	1	0	24	0	2	0	9	6	1	0	0	1	2	1.6582	1.4124	1.9039	1
71	0	0	0	0	2	0	0	77	0	0	1	0	0	0	0	1	4	17	0	0	1.964	1.7342	2.1938	1
72	0	0	2	78	0	0	0	1	19	0	0	0	0	0	2	0	0	0	0	0	1.9271	1.709	2.1451	1
73	0	0	0	0	0	0	0	0	0	1	0	0	101	0	0	0	0	0	0	0	2.6898	2.4973	2.8824	1
74	5	0	0	50	0	2	5	0	11	0	0	0	0	13	10	2	1	2	0	1	1.1351	0.9179	1.3523	1
75	2	0	1	96	0	0	0	0	1	0	0	0	0	0	0	0	0	2	0	0	2.296	2.0669	2.5251	1
76	0	0	0	0	0	102	0	0	0	0	0	0	0	0	0	0	0	0	0	0	2.4136	2.233	2.5942	1
77	0	0	0	0	0	0	0	0	0	0	0	0	0	0	0	102	0	0	0	0	2.4537	2.2729	2.6345	1
78	0	0	0	0	0	0	0	16	0	66	0	0	0	0	0	0	1	19	0	0	1.4895	1.2973	1.6817	1
79	98	0	0	0	0	4	0	0	0	0	0	0	0	0	0	0	0	0	0	0	2.1498	1.9473	2.3524	1
80	0	0	0	0	0	102	0	0	0	0	0	0	0	0	0	0	0	0	0	0	2.4136	2.233	2.5942	1
81	0	0	0	0	0	102	0	0	0	0	0	0	0	0	0	0	0	0	0	0	2.4136	2.233	2.5942	1
82	1	0	0	0	0	0	0	0	0	0	0	0	0	0	0	0	101	0	0	0	2.57	2.3779	2.7621	1
83	0	0	0	0	0	0	0	0	0	0	0	0	0	0	0	0	0	0	102	0	4.0393	3.8462	4.2324	1
84	0	0	0	0	0	0	0	98	0	3	0	0	0	0	0	0	0	1	0	0	2.544	2.333	2.7549	1
85	0	0	0	0	0	0	0	1	0	0	0	0	0	0	0	2	99	0	0	0	2.4872	2.2789	2.6955	1
86	0	0	0	0	0	0	0	25	0	11	1	0	0	0	0	0	0	65	0	0	1.6867	1.4961	1.8774	1
87	1	0	0	0	1	0	0	50	0	3	0	2	5	0	1	1	30	8	0	0	1.3859	1.175	1.5968	1
88	0	0	0	0	68	0	0	0	0	33	1	0	0	0	0	0	0	0	0	0	2.1132	1.9227	2.3038	1
89	0	0	91	3	0	0	0	0	0	0	0	4	3	0	0	1	0	0	0	0	2.2798	2.0389	2.5207	1
90	0	0	2	0	0	0	0	0	0	0	0	0	0	0	0	0	0	0	0	0	1.1787	0.551	1.8065	0.0196
91	0	1	0	0	0	0	0	0	0	1	0	0	0	0	0	0	0	0	0	0	1.1429	0.4856	1.8002	0.0196
92	0	0	0	0	0	0	0	0	0	1	0	0	0	0	0	0	0	0	0	0	1.0177	0.3875	1.648	0.0098
93	1	0	11	0	0	88	0	0	0	0	0	0	0	0	0	0	0	1	0	0	2.0386	1.819	2.2582	0.9902
94	0	0	0	0	3	1	0	0	0	61	0	0	0	0	0	29	0	0	6	0	1.5127	1.2938	1.7316	0.9804
95	14	0	0	1	0	0	0	0	0	0	0	0	0	0	2	3	14	0	0	0	1.2319	0.9189	1.545	0.3333
96	2	0	1	0	0	0	0	0	0	1	0	0	1	0	0	30	0	0	0	0	1.7451	1.3373	2.1529	0.3431
97	0	0	1	1	0	1	21	0	0	3	0	0	3	4	1	0	0	0	1	0	1.7431	1.3484	2.1378	0.3529
98	0	0	8	53	0	1	3	0	6	0	0	1	1	26	0	0	0	0	1	1	1.476	1.2516	1.7004	0.9902
99	5	0	0	0	0	0	0	6	2	32	1	1	13	0	6	24	1	9	1	0	0.7348	0.5526	0.917	0.9902
100	0	0	3	41	0	31	0	0	0	0	0	0	0	3	2	21	0	0	0	0	1.2824	1.1094	1.4553	0.9902
101	1	1	0	0	5	0	10	10	0	40	0	0	0	2	0	16	0	16	0	0	0.9739	0.7807	1.1672	0.9902
102	2	0	0	0	2	0	0	5	0	67	3	0	3	0	0	3	0	16	1	0	1.2749	1.0231	1.5267	1
103	0	0	0	0	0	0	3	0	0	0	0	1	0	0	0	26	0	0	0	71	2.3124	2.1007	2.5241	0.9902
104	0	0	0	0	0	0	1	0	0	5	0	0	80	0	0	15	1	0	0	0	2.0384	1.8135	2.2632	1
105	47	0	1	0	0	0	1	1	0	0	0	16	0	0	0	4	31	1	0	0	1.3171	1.1238	1.5105	1
106	0	0	2	0	0	0	0	0	0	0	0	72	0	0	1	27	0	0	0	0	2.102	1.9035	2.3005	1
107	11	0	0	0	0	77	0	0	0	0	3	0	0	0	1	0	0	4	6	0	1.7237	1.4703	1.9772	1
108	2	0	0	0	1	0	0	0	0	0	0	0	4	0	0	94	1	0	0	0	2.1488	1.9153	2.3824	1
109	0	1	0	0	0	0	8	0	0	3	0	0	3	84	0	0	0	2	1	0	2.3394	2.0798	2.599	1
110	0	0	0	0	0	0	0	1	0	96	1	0	3	0	0	1	0	0	0	0	1.9854	1.7544	2.2164	1
111	0	0	0	97	0	0	0	0	2	0	0	0	0	3	0	0	0	0	0	0	2.367	2.1496	2.5844	1
112	0	0	0	0	0	0	0	63	0	0	2	0	0	0	0	0	0	37	0	0	1.9644	1.787	2.1419	1
113	1	0	10	0	6	0	40	0	0	0	0	1	0	0	0	29	1	1	0	13	1.6094	1.4063	1.8125	1
114	0	0	0	0	0	0	0	0	0	101	1	0	0	0	0	0	0	0	0	0	2.169	1.9745	2.3634	1
115	0	0	0	0	0	0	0	0	0	1	1	0	0	0	0	0	0	65	0	0	2.2964	2.0244	2.5684	0.6569
116	0	0	0	0	0	0	0	0	0	0	0	61	0	0	0	6	0	0	0	0	2.4825	2.2154	2.7496	0.6569
117	4	0	0	0	0	1	0	0	0	1	11	0	0	0	0	0	2	48	0	0	1.7461	1.4532	2.039	0.6569
118	51	0	0	3	0	0	0	0	0	0	1	9	0	0	0	2	1	34	1	0	1.3295	1.1211	1.5378	1
119	0	0	0	0	0	0	0	1	0	0	9	0	0	0	0	0	0	1	0	0	1.9781	1.3711	2.585	0.1078
120	1	0	0	0	0	0	0	0	0	0	1	0	0	0	0	0	0	9	0	0	1.4596	0.8708	2.0483	0.1078
121	6	0	0	3	0	0	5	4	1	3	2	29	0	0	0	2	1	46	0	0	1.2232	1.0014	1.4449	1
122	2	0	0	0	0	0	0	0	0	0	0	1	92	1	0	5	1	0	0	0	2.3272	2.086	2.5684	1
123	36	0	24	3	0	7	0	3	0	0	9	0	0	0	0	3	9	7	1	0	0.9016	0.7128	1.0905	1
124	0	0	0	0	0	0	0	0	0	98	1	0	0	0	0	0	0	2	1	0	2.0627	1.8394	2.286	1
125	1	0	0	0	0	0	1	0	0	2	0	0	82	0	10	0	0	0	0	0	2.2273	1.9885	2.4661	0.9412
126	0	0	0	0	0	0	1	9	5	0	0	0	4	0	34	46	3	0	0	0	1.3315	1.1365	1.5266	1
127	0	0	0	0	0	0	0	0	0	0	0	0	0	0	0	0	0	1	0	0	1.0532	0.449	1.6574	0.0098
128	0	0	0	0	0	0	0	59	0	27	1	0	0	0	0	0	0	15	0	0	1.6423	1.461	1.8236	1
129	1	0	0	0	0	0	0	0	0	7	0	0	90	0	3	0	0	1	0	0	2.2657	2.0313	2.5001	1
130	0	102	0	0	0	0	0	0	0	0	0	0	0	0	0	0	0	0	0	0	3.7833	3.5932	3.9735	1
131	0	0	102	0	0	0	0	0	0	0	0	0	0	0	0	0	0	0	0	0	2.7027	2.5209	2.8845	1
132	0	0	0	0	0	0	0	16	0	4	0	0	0	0	0	0	1	81	0	0	1.9363	1.721	2.1515	1
133	3	0	0	0	11	0	7	0	0	1	1	0	1	2	0	73	1	1	0	1	1.6232	1.3565	1.8899	1
134	1	0	0	0	0	0	0	0	0	0	0	0	101	0	0	0	0	0	0	0	2.6903	2.4976	2.883	1
135	4	0	0	0	0	0	0	3	0	25	1	0	0	0	0	0	1	68	0	0	1.5905	1.3766	1.8045	1
136	0	1	0	0	58	0	5	0	0	11	0	0	0	0	0	1	0	0	0	26	1.9327	1.7245	2.1408	1
137	0	0	0	0	0	0	0	0	0	1	0	0	0	0	0	0	0	0	0	0	1.0177	0.3875	1.648	0.0098
138	0	0	0	0	1	0	0	0	0	0	0	0	0	0	0	0	0	0	0	0	1.1225	0.5228	1.7221	0.0098
139	1	0	0	1	23	0	0	0	0	63	1	0	0	0	0	4	1	8	0	0	1.4099	1.1833	1.6365	1
140	3	0	89	2	1	3	0	0	0	0	0	4	0	0	0	0	0	0	0	0	2.1857	1.9364	2.4351	1
141	0	0	0	0	10	0	0	0	0	81	1	0	0	0	0	3	0	6	1	0	1.6426	1.3944	1.8909	1
142	2	1	0	0	0	0	2	0	0	1	0	0	76	1	0	19	0	0	0	0	1.9648	1.7313	2.1983	1
143	9	0	0	0	0	0	0	4	0	5	0	0	1	0	0	6	23	54	0	0	1.2584	1.0585	1.4583	1
144	0	0	0	0	0	0	0	32	0	1	0	0	0	0	0	0	0	69	0	0	1.9419	1.765	2.1188	1
145	0	0	0	0	0	0	0	0	7	0	39	0	0	0	30	0	26	0	0	0	1.7743	1.6061	1.9425	1
146	0	102	0	0	0	0	0	0	0	0	0	0	0	0	0	0	0	0	0	0	3.7833	3.5932	3.9735	1
147	0	0	0	0	0	0	0	0	11	0	0	0	0	17	74	0	0	0	0	0	1.9755	1.7747	2.1763	1
148	0	0	0	0	0	0	0	1	0	0	0	0	0	0	0	0	101	0	0	0	2.5728	2.3798	2.7659	1
149	0	0	0	0	0	0	0	0	0	0	0	0	0	0	102	0	0	0	0	0	2.634	2.4525	2.8154	1
150	1	0	0	0	0	0	0	0	0	0	1	0	12	0	0	86	2	0	0	0	1.9949	1.7657	2.2241	1
151	0	0	0	0	0	0	0	0	0	59	0	0	0	0	0	35	0	8	0	0	1.4983	1.326	1.6705	1
152	0	0	0	0	0	0	0	0	0	55	0	0	37	6	1	2	0	0	1	0	1.5273	1.3227	1.7319	1
153	0	1	0	0	0	1	0	0	0	0	0	1	4	35	2	58	0	0	0	0	1.7302	1.5188	1.9416	1
154	0	0	2	58	0	1	0	0	3	0	0	0	0	2	0	0	0	0	0	0	2.0387	1.734	2.3435	0.6471
155	59	0	1	0	0	0	0	1	0	0	0	0	0	0	0	0	0	5	0	0	1.8805	1.5925	2.1685	0.6471
156	0	0	1	0	0	0	56	0	0	0	0	0	2	6	0	0	0	0	0	1	2.8233	2.5136	3.133	0.6471
157	8	0	0	94	0	0	0	0	0	0	0	0	0	0	0	0	0	0	0	0	2.2856	2.0811	2.4901	1
158	0	0	0	0	0	102	0	0	0	0	0	0	0	0	0	0	0	0	0	0	2.4136	2.233	2.5942	1
159	0	0	0	0	1	0	0	0	0	87	4	0	4	0	1	2	0	3	0	0	1.7188	1.4579	1.9797	1
160	0	0	0	0	2	0	0	0	0	0	0	0	0	0	0	0	0	0	0	100	3.0926	2.8901	3.2951	1
161	0	0	0	0	6	0	8	0	0	1	0	0	0	3	1	26	0	0	1	56	1.8315	1.6075	2.0555	1
162	0	0	0	0	0	0	0	0	0	71	1	0	1	0	0	0	0	29	0	0	1.6635	1.4716	1.8555	1
163	0	0	0	99	0	1	0	0	0	1	0	0	0	1	0	0	0	0	0	0	2.4189	2.2068	2.6311	1
164	14	0	0	0	0	0	0	8	0	4	1	0	0	0	0	0	0	75	0	0	1.6968	1.4734	1.9202	1
165	2	0	0	0	0	1	22	22	0	3	3	0	0	12	17	4	5	0	0	11	1.0747	0.9087	1.2408	1
166	18	0	0	0	36	0	0	0	0	1	0	0	0	0	0	45	0	2	0	0	1.5546	1.3813	1.7279	1
167	0	0	0	2	0	64	0	0	22	0	0	10	0	2	1	0	1	0	0	0	1.5332	1.3169	1.7494	1
168	4	0	0	9	0	89	0	0	0	0	0	0	0	0	0	0	0	0	0	0	2.0068	1.7885	2.2251	1
169	0	5	0	0	0	0	11	0	0	0	0	0	0	71	15	0	0	0	0	0	2.1663	1.9455	2.3871	1
170	3	0	0	0	0	0	0	1	0	15	2	1	0	0	1	1	2	76	0	0	1.6482	1.3995	1.8969	1
171	4	0	0	0	0	1	0	35	0	12	0	0	0	0	0	0	0	50	0	0	1.4899	1.3121	1.6676	1
172	1	0	1	0	0	48	0	0	0	0	0	31	0	0	0	20	1	0	0	0	1.4966	1.3221	1.671	1
173	1	0	0	0	0	3	0	0	0	0	0	34	0	0	0	56	4	0	0	4	1.6285	1.4236	1.8334	1
174	1	0	0	0	0	0	0	0	0	33	0	0	59	1	2	2	2	1	1	0	1.5891	1.3655	1.8127	1
175	0	14	2	0	0	4	2	1	0	0	0	9	0	0	3	37	30	0	0	0	1.2582	1.055	1.4614	1
176	2	0	2	14	0	17	0	0	1	3	0	0	43	1	1	14	1	0	0	0	1.0961	0.9002	1.2919	0.9706
177	2	0	0	0	0	63	0	0	0	7	4	0	0	0	4	1	0	16	0	0	1.4178	1.1831	1.6525	0.951
178	2	0	0	25	1	0	1	0	0	9	0	1	44	0	0	13	1	0	0	0	1.2797	1.082	1.4773	0.951
179	0	5	2	1	0	3	0	0	26	9	0	1	2	17	33	3	0	0	0	0	1.0543	0.8661	1.2426	1
180	0	0	0	0	1	0	0	0	0	0	0	0	0	0	0	0	0	0	0	0	1.1225	0.5228	1.7221	0.0098
181	0	0	66	23	0	2	0	0	1	0	0	6	1	0	1	1	0	1	0	0	1.6984	1.4713	1.9256	1
182	0	1	0	0	0	4	0	1	2	0	0	43	0	0	4	47	0	0	0	0	1.6216	1.4168	1.8263	1
183	0	69	0	0	1	3	1	0	0	0	0	0	1	0	1	2	0	0	0	24	2.6734	2.4308	2.9159	1
184	3	0	0	0	0	0	0	1	0	0	3	0	0	0	0	15	80	0	0	0	1.956	1.727	2.1851	1
185	0	0	0	0	102	0	0	0	0	0	0	0	0	0	0	0	0	0	0	0	2.9933	2.8099	3.1766	1
186	0	0	0	0	0	0	0	0	96	0	0	0	0	6	0	0	0	0	0	0	2.4493	2.2416	2.6569	1
187	0	0	0	0	100	0	0	0	0	1	0	0	0	0	0	0	0	0	0	1	2.8966	2.691	3.1021	1
188	2	0	0	0	0	0	0	0	0	0	0	0	0	0	0	100	0	0	0	0	2.3688	2.1717	2.5658	1
189	28	0	0	0	0	0	0	2	29	0	0	0	0	0	37	2	2	2	0	0	1.2738	1.1012	1.4463	1
190	63	0	6	17	0	9	0	0	2	0	0	0	0	0	0	0	2	3	0	0	1.2766	1.0556	1.4976	1
191	0	0	0	2	0	0	1	0	0	0	0	0	0	97	0	0	0	0	0	2	2.7558	2.5295	2.9821	1
192	0	0	0	0	0	0	0	0	0	0	0	0	0	0	0	0	102	0	0	0	2.6175	2.4361	2.7989	1
193	0	0	0	0	0	0	0	0	0	0	0	0	102	0	0	0	0	0	0	0	2.7391	2.5572	2.9211	1
194	0	0	0	0	1	0	0	53	0	1	1	0	0	0	0	0	0	46	0	0	1.8601	1.6787	2.0416	1
195	0	0	0	0	0	0	0	8	0	7	0	0	0	0	0	0	0	87	0	0	2.0233	1.804	2.2425	1
196	0	0	0	0	1	0	11	0	0	0	0	0	0	0	0	0	0	0	0	90	2.853	2.6351	3.0709	1
197	0	0	0	0	0	0	6	0	1	0	0	0	0	94	1	0	0	0	0	0	2.6997	2.4717	2.9276	1
198	0	0	0	0	0	0	0	30	0	0	0	0	0	0	0	0	0	72	0	0	1.9963	1.8235	2.1691	1
199	0	0	1	0	1	0	5	3	0	0	0	51	0	0	0	15	12	0	0	14	1.49	1.2863	1.6938	1
200	0	0	0	0	0	0	0	0	0	0	0	0	102	0	0	0	0	0	0	0	2.7391	2.5572	2.9211	1
201	7	0	0	0	0	0	0	0	0	0	0	0	79	1	0	15	0	0	0	0	2.0253	1.8093	2.2413	1
202	0	0	0	0	2	0	0	0	0	0	0	0	0	0	0	99	0	0	0	1	2.3402	2.1294	2.551	1
203	1	0	0	0	0	101	0	0	0	0	0	0	0	0	0	0	0	0	0	0	2.3681	2.1768	2.5594	1
204	8	0	0	0	0	0	0	15	0	0	0	0	0	0	0	0	8	71	0	0	1.669	1.4594	1.8786	1
205	0	0	0	0	0	0	0	0	0	0	0	0	102	0	0	0	0	0	0	0	2.7391	2.5572	2.9211	1
206	0	0	0	0	0	102	0	0	0	0	0	0	0	0	0	0	0	0	0	0	2.4136	2.233	2.5942	1
207	1	0	0	14	0	0	0	0	34	0	0	46	0	5	0	2	0	0	0	0	1.5836	1.4021	1.765	1
208	0	0	0	0	0	0	0	2	0	82	3	0	0	0	0	0	0	15	0	0	1.7141	1.4889	1.9393	1
209	0	0	0	0	0	0	0	94	0	0	0	0	0	0	0	0	0	8	0	0	2.453	2.2471	2.6588	1
210	0	0	2	10	0	0	52	0	2	0	0	0	0	33	0	2	0	0	0	1	2.0934	1.8802	2.3065	1
211	0	0	0	0	0	0	0	31	0	3	0	0	0	0	0	0	0	68	0	0	1.8778	1.6953	2.0604	1
212	0	2	0	0	0	0	13	0	0	0	0	0	0	0	1	2	2	0	0	82	2.5634	2.3187	2.8081	1
213	0	0	0	0	0	102	0	0	0	0	0	0	0	0	0	0	0	0	0	0	2.4136	2.233	2.5942	1
214	0	0	0	0	0	0	1	0	27	1	0	0	0	3	6	0	0	0	64	0	2.6132	2.364	2.8623	1
215	0	0	0	0	0	0	0	65	0	1	1	0	0	0	0	0	28	7	0	0	1.8428	1.6452	2.0404	1
216	0	0	0	0	0	0	0	98	0	1	2	0	0	0	0	0	0	1	0	0	2.5533	2.3337	2.7729	1
217	26	0	0	0	0	0	0	0	0	0	0	0	0	0	0	8	68	0	0	0	1.7687	1.5822	1.9551	1
218	1	0	6	0	0	90	0	0	0	0	0	1	0	1	1	0	2	0	0	0	1.982	1.7345	2.2295	1
219	0	0	1	0	0	0	0	0	9	0	0	0	0	5	76	7	1	0	3	0	1.8166	1.566	2.0671	1
220	0	0	0	0	0	0	0	0	0	36	1	0	3	0	0	25	1	0	0	36	1.475	1.2913	1.6587	1
221	0	0	2	100	0	0	0	0	0	0	0	0	0	0	0	0	0	0	0	0	2.4738	2.2751	2.6725	1
222	0	0	0	0	0	0	0	1	0	0	0	1	0	0	0	3	97	0	0	0	2.409	2.1884	2.6296	1
223	0	0	0	0	67	0	1	3	0	26	1	0	0	0	0	0	0	0	0	4	1.9413	1.7161	2.1664	1
224	0	0	100	1	0	0	0	0	0	0	0	1	0	0	0	0	0	0	0	0	2.6117	2.4077	2.8157	1
225	0	3	0	0	80	0	0	1	0	3	0	1	9	0	0	2	0	3	0	0	2.1598	1.8989	2.4207	1
226	0	0	61	2	0	2	1	0	1	0	0	34	0	0	0	1	0	0	0	0	1.8878	1.6808	2.0948	1
227	56	0	0	0	0	0	0	2	1	0	4	0	0	0	0	0	3	36	0	0	1.4761	1.2714	1.6808	1
228	1	0	43	55	0	0	0	0	0	0	1	0	0	1	0	1	0	0	0	0	1.8282	1.6395	2.0169	1
229	0	0	0	0	2	0	1	0	0	0	0	0	0	0	0	0	0	0	0	99	3.0489	2.8353	3.2625	1
230	0	0	0	0	0	0	0	95	0	0	3	0	0	0	0	0	0	4	0	0	2.4677	2.2442	2.6911	1
231	0	0	82	8	0	0	9	0	0	0	0	3	0	0	0	0	0	0	0	0	2.1362	1.9016	2.3708	1
232	0	0	0	0	0	36	0	0	0	0	0	0	0	0	0	66	0	0	0	0	1.8351	1.6736	1.9966	1
233	0	0	0	0	0	0	0	0	0	0	0	0	101	0	0	1	0	0	0	0	2.6914	2.4983	2.8844	1
234	29	0	0	0	0	0	0	0	0	56	0	0	0	0	0	0	0	17	0	0	1.3683	1.2078	1.5289	1
235	0	0	0	0	0	0	0	72	0	4	9	0	0	0	0	0	7	10	0	0	1.8273	1.5967	2.0579	1
236	0	0	0	0	0	0	0	0	0	102	0	0	0	0	0	0	0	0	0	0	2.2039	2.0239	2.3839	1
237	0	0	0	74	0	0	0	0	0	0	4	0	0	1	0	0	15	8	0	0	1.7904	1.5655	2.0153	1
238	91	0	0	0	0	0	0	0	0	0	0	0	0	0	0	9	2	0	0	0	1.9589	1.7428	2.1751	1
239	0	0	0	39	0	7	4	0	0	0	0	0	1	50	1	0	0	0	0	0	1.7668	1.5685	1.9652	1
240	2	0	1	4	0	87	0	0	0	1	0	0	0	0	4	0	1	0	0	0	1.9126	1.6601	2.1652	0.9804
241	0	0	94	3	0	3	0	0	0	0	0	2	0	0	0	0	0	0	0	0	2.3784	2.1474	2.6093	1
242	0	0	0	2	0	34	0	0	50	0	0	3	0	3	6	1	1	0	0	2	1.3836	1.1691	1.5982	1
243	0	1	0	0	0	0	0	0	0	0	0	0	0	1	2	0	0	0	98	0	3.8215	3.5886	4.0544	1
244	1	0	0	0	0	0	0	11	0	12	0	0	0	0	0	3	22	53	0	0	1.3155	1.1302	1.5008	1
245	0	0	0	0	0	0	0	0	0	0	0	0	0	0	0	31	71	0	0	0	1.9957	1.8257	2.1658	1
246	14	0	0	0	0	0	0	1	0	32	0	0	51	0	0	0	0	4	0	0	1.4461	1.2651	1.627	1
247	0	102	0	0	0	0	0	0	0	0	0	0	0	0	0	0	0	0	0	0	3.7833	3.5932	3.9735	1
248	0	0	0	0	0	0	0	0	0	0	0	0	0	0	0	102	0	0	0	0	2.4537	2.2729	2.6345	1
249	0	0	0	0	34	0	0	0	0	67	0	0	0	0	0	0	0	1	0	0	1.8339	1.646	2.0218	1
250	30	0	0	0	0	0	0	19	0	0	0	0	0	0	0	0	0	53	0	0	1.5386	1.3812	1.696	1
251	0	0	29	0	0	0	0	0	0	0	0	72	0	0	0	1	0	0	0	0	2.2246	2.0417	2.4076	1
252	0	0	0	0	0	3	0	0	13	0	0	0	0	1	83	0	0	0	2	0	2.0662	1.8317	2.3007	1
253	0	0	0	1	0	0	0	0	7	0	0	0	0	80	13	0	1	0	0	0	2.2385	2.0115	2.4655	1
254	23	0	0	0	0	0	0	0	0	1	5	1	0	0	0	1	71	0	0	0	1.7951	1.5766	2.0135	1
255	0	0	0	1	0	92	0	0	2	0	0	1	0	0	6	0	0	0	0	0	2.0625	1.8284	2.2965	1
256	1	10	0	2	0	0	1	1	0	1	0	5	0	0	5	73	3	0	0	0	1.631	1.3612	1.9007	1
257	0	30	0	0	1	0	6	28	0	2	1	0	0	0	26	1	5	0	2	0	1.5583	1.3489	1.7676	1
258	0	0	0	0	0	0	0	0	0	0	0	0	0	0	0	1	0	0	0	0	1.0479	0.441	1.6548	0.0098
259	0	0	0	0	0	0	0	0	0	0	0	0	0	0	0	0	0	1	0	0	1.0532	0.449	1.6574	0.0098
260	0	0	0	0	0	0	0	0	0	0	0	0	0	0	0	0	0	1	0	0	1.0532	0.449	1.6574	0.0098
261	0	0	1	0	0	0	0	0	0	0	0	0	0	0	0	0	0	0	0	0	1.0808	0.4845	1.6771	0.0098
262	0	0	0	0	0	0	0	0	0	1	0	0	0	0	0	0	0	0	0	0	1.0177	0.3875	1.648	0.0098
263	0	0	0	0	0	0	0	0	0	0	0	0	1	0	0	0	0	0	0	0	1.0859	0.49	1.6817	0.0098
264	0	0	0	0	0	0	0	0	0	0	0	0	0	0	0	0	0	0	1	0	1.2934	0.5691	2.0176	0.0098
265	0	0	0	0	0	0	0	0	0	0	0	0	0	0	0	0	0	1	0	0	1.0532	0.449	1.6574	0.0098
266	0	1	0	0	0	0	0	0	0	0	0	0	0	0	0	0	0	0	0	0	1.2492	0.5685	1.93	0.0098
267	0	0	0	0	0	0	0	0	0	0	0	0	0	0	0	0	0	1	0	0	1.0532	0.449	1.6574	0.0098
268	0	0	0	0	0	1	0	0	0	0	0	0	0	0	0	0	0	0	0	0	1.0429	0.4331	1.6526	0.0098
269	1	0	0	0	0	0	0	0	0	0	0	0	0	0	0	0	0	0	0	0	1.0279	0.4073	1.6486	0.0098
270	0	0	0	0	0	0	0	0	0	0	0	0	0	0	1	0	0	0	0	0	1.0715	0.4735	1.6694	0.0098
271	0	0	0	0	0	0	1	0	0	0	0	0	0	0	0	0	0	0	0	0	1.2081	0.5622	1.854	0.0098
272	0	0	0	0	0	0	0	0	0	0	0	0	0	0	0	0	1	0	0	0	1.0693	0.4708	1.6678	0.0098
273	0	0	0	0	0	0	0	0	0	0	0	0	0	0	0	1	0	0	0	0	1.0479	0.441	1.6548	0.0098
274	0	0	0	0	10	0	0	0	0	1	0	0	0	0	0	0	0	0	0	91	2.813	2.5968	3.0291	1
275	1	0	0	0	0	0	1	0	0	0	0	0	96	0	0	3	1	0	0	0	2.4808	2.2509	2.7106	1
276	1	0	0	0	0	0	0	66	0	19	0	0	0	0	1	3	1	11	0	0	1.6223	1.4054	1.8393	1
277	0	0	0	3	0	0	3	0	1	0	0	1	0	80	8	0	0	0	6	0	2.237	1.977	2.497	1
278	0	0	1	0	0	0	0	0	0	0	0	0	0	0	0	0	0	0	0	0	1.0808	0.4845	1.6771	0.0098
279	0	0	0	0	0	0	0	0	0	0	0	0	0	0	0	0	1	0	0	0	1.0693	0.4708	1.6678	0.0098
280	15	0	0	66	0	1	0	1	0	1	5	0	0	0	0	0	1	12	0	0	1.524	1.2973	1.7507	1
281	2	0	59	28	0	0	1	1	8	0	0	2	0	0	0	0	0	0	0	1	1.617	1.4029	1.8312	1
282	0	0	26	1	0	1	60	0	0	1	0	2	0	2	9	0	0	0	0	0	2.1354	1.9054	2.3653	1
283	0	0	0	0	0	100	0	0	0	0	0	0	0	0	2	0	0	0	0	0	2.3346	2.1365	2.5327	1
284	0	0	0	0	5	0	3	0	0	82	0	0	2	1	0	0	4	4	1	0	1.5922	1.3206	1.8638	1
285	0	0	0	0	0	102	0	0	0	0	0	0	0	0	0	0	0	0	0	0	2.4136	2.233	2.5942	1
286	1	0	0	0	0	0	0	1	0	0	0	2	0	0	0	0	98	0	0	0	2.4465	2.2285	2.6645	1
287	0	0	0	0	0	0	0	0	0	86	5	0	0	0	0	0	0	11	0	0	1.81	1.5855	2.0345	1
288	1	0	0	0	0	0	1	0	1	0	0	0	0	94	3	0	2	0	0	0	2.6125	2.3702	2.8549	1
289	0	102	0	0	0	0	0	0	0	0	0	0	0	0	0	0	0	0	0	0	3.7833	3.5932	3.9735	1
290	0	4	0	1	0	0	6	0	0	0	0	0	0	3	87	1	0	0	0	0	2.1806	1.924	2.4373	1
291	1	0	0	0	0	0	0	0	0	1	0	0	0	0	0	0	0	100	0	0	2.4024	2.2013	2.6036	1
292	0	0	0	102	0	0	0	0	0	0	0	0	0	0	0	0	0	0	0	0	2.5546	2.3734	2.7357	1
293	0	0	0	0	0	102	0	0	0	0	0	0	0	0	0	0	0	0	0	0	2.4136	2.233	2.5942	1
294	0	0	21	0	0	0	3	0	0	0	0	69	0	0	0	9	0	0	0	0	1.9888	1.7818	2.1957	1
295	0	0	0	0	0	0	29	0	0	0	0	0	0	0	0	0	0	0	0	73	2.7199	2.5379	2.9018	1
296	0	0	0	0	0	0	0	100	1	0	0	0	0	0	0	0	0	1	0	0	2.6272	2.4237	2.8307	1
297	0	0	0	0	0	102	0	0	0	0	0	0	0	0	0	0	0	0	0	0	2.4136	2.233	2.5942	1
298	0	0	0	0	0	0	0	0	0	1	0	0	0	0	0	101	0	0	0	0	2.4072	2.216	2.5985	1
299	0	0	0	0	0	0	30	0	0	1	0	0	0	71	0	0	0	0	0	0	2.5176	2.3268	2.7083	1
300	0	0	0	0	0	0	0	0	1	0	0	100	0	0	0	0	0	0	0	0	2.8287	2.6332	3.0242	0.9902
301	0	0	0	0	0	0	0	13	0	0	0	0	0	0	0	0	0	88	0	0	2.1683	1.9661	2.3706	0.9902
302	0	0	0	0	0	0	0	0	0	0	0	0	0	0	0	100	1	0	0	0	2.4079	2.2142	2.6015	0.9902
303	0	0	0	0	100	0	0	0	0	1	0	0	0	0	0	0	0	0	0	0	2.9391	2.7435	3.1346	0.9902
304	0	0	0	0	0	0	0	0	0	1	0	0	0	0	0	100	0	0	0	0	2.4052	2.2126	2.5978	0.9902
305	0	0	0	0	0	0	0	5	0	0	0	0	0	0	0	0	0	96	0	0	2.3273	2.1204	2.5341	0.9902
306	0	0	0	0	99	0	0	0	0	0	0	0	0	0	0	0	0	1	0	1	2.8957	2.6883	3.1031	0.9902
307	0	0	0	0	0	0	0	0	0	0	0	101	0	0	0	0	0	0	0	0	2.877	2.6929	3.061	0.9902
308	0	0	0	0	0	0	0	0	95	0	0	0	0	0	6	0	0	0	0	0	2.4282	2.2209	2.6355	0.9902
309	0	0	0	0	0	101	0	0	1	0	0	0	0	0	0	0	0	0	0	0	2.3703	2.1781	2.5625	1
310	0	0	0	0	0	0	0	0	86	0	0	0	0	0	15	1	0	0	0	0	2.2024	1.997	2.4078	1
311	1	0	0	0	0	0	0	0	0	0	0	0	0	0	0	101	0	0	0	0	2.4078	2.2163	2.5992	1
312	20	0	0	0	0	0	0	9	0	1	53	0	0	0	0	1	4	14	0	0	1.7364	1.5208	1.9521	1
313	0	0	0	0	0	0	0	7	0	0	0	0	0	0	0	0	0	95	0	0	2.2831	2.0769	2.4894	1
314	0	0	7	0	0	0	88	0	0	0	0	4	0	0	1	2	0	0	0	0	2.9245	2.6761	3.173	1
315	0	0	0	0	0	0	0	0	100	0	0	0	0	0	2	0	0	0	0	0	2.5505	2.3518	2.7493	1
316	0	0	31	7	0	20	0	0	10	0	0	25	0	0	0	9	0	0	0	0	1.1349	0.9923	1.2774	1
317	96	0	0	0	0	0	0	0	0	0	0	0	0	0	0	6	0	0	0	0	2.0997	1.8952	2.3042	1
318	0	0	0	0	0	0	0	0	0	1	0	0	0	0	0	0	0	0	101	0	3.9772	3.7715	4.1829	1
319	0	0	0	0	0	0	0	0	0	98	2	0	0	0	1	0	0	1	0	0	2.0598	1.839	2.2806	1
320	0	0	0	0	0	0	0	75	0	0	0	0	0	0	0	0	0	27	0	0	2.123	1.9454	2.3007	1
321	0	0	0	0	0	0	0	0	0	0	0	0	0	0	0	102	0	0	0	0	2.4537	2.2729	2.6345	1
322	102	0	0	0	0	0	0	0	0	0	0	0	0	0	0	0	0	0	0	0	2.2913	2.111	2.4715	1
323	0	0	0	0	0	0	0	0	101	0	0	1	0	0	0	0	0	0	0	0	2.5902	2.3967	2.7837	1
324	0	0	0	0	0	0	0	0	0	10	0	0	0	92	0	0	0	0	0	0	2.603	2.3946	2.8115	1
325	0	0	49	53	0	0	0	0	0	0	0	0	0	0	0	0	0	0	0	0	1.9779	1.8245	2.1313	1
326	0	0	0	0	0	0	0	0	0	101	0	0	0	0	0	0	0	1	0	0	2.1617	1.9704	2.3531	1
327	0	0	0	0	102	0	0	0	0	0	0	0	0	0	0	0	0	0	0	0	2.9933	2.8099	3.1766	1
328	0	0	0	0	0	0	0	0	0	101	1	0	0	0	0	0	0	0	0	0	2.169	1.9745	2.3634	1
329	0	0	0	0	0	0	1	0	0	0	0	0	0	0	0	0	0	0	0	101	3.1372	2.9397	3.3346	1
330	0	0	0	0	0	0	0	0	0	0	0	0	0	102	0	0	0	0	0	0	2.9692	2.786	3.1525	1
331	0	0	0	0	0	0	0	1	0	0	1	0	0	0	0	0	100	0	0	0	2.5339	2.3285	2.7393	1
332	0	0	0	0	3	0	55	0	0	0	0	0	0	0	0	0	0	0	0	44	2.6202	2.4409	2.7996	1
333	1	0	0	0	0	0	0	0	0	0	0	0	19	0	0	82	0	0	0	0	2.0161	1.8168	2.2154	1
334	0	0	6	96	0	0	0	0	0	0	0	0	0	0	0	0	0	0	0	0	2.3603	2.1542	2.5664	1
335	0	0	0	0	0	0	0	100	0	0	0	0	0	0	0	0	0	2	0	0	2.6335	2.4347	2.8323	1
336	17	0	0	0	6	0	1	4	1	64	0	0	0	2	1	1	2	3	0	0	1.1668	0.918	1.4157	1
337	1	0	0	0	0	0	0	0	0	0	0	0	0	0	0	101	0	0	0	0	2.4078	2.2163	2.5992	1
338	0	0	0	0	0	0	0	1	0	0	0	0	0	0	0	0	0	101	0	0	2.4521	2.2594	2.6447	1
339	0	0	0	0	96	0	0	1	0	1	0	0	0	0	0	3	0	1	0	0	2.712	2.4822	2.9419	1
340	0	0	0	0	0	0	0	0	0	0	0	0	102	0	0	0	0	0	0	0	2.7391	2.5572	2.9211	1
341	30	0	2	51	0	1	0	0	9	0	0	0	0	0	0	0	3	6	0	0	1.2955	1.099	1.492	1
342	3	0	0	0	1	19	0	0	1	1	0	0	0	0	2	14	51	10	0	0	1.2088	1.0112	1.4064	1
343	0	0	0	0	0	102	0	0	0	0	0	0	0	0	0	0	0	0	0	0	2.4136	2.233	2.5942	1
344	0	0	0	0	0	0	0	0	0	0	0	0	0	0	0	102	0	0	0	0	2.4537	2.2729	2.6345	1
345	0	0	0	0	0	0	3	0	0	99	0	0	0	0	0	0	0	0	0	0	2.1231	1.9154	2.3309	1
346	10	0	0	0	0	88	1	0	0	0	0	0	0	1	2	0	0	0	0	0	1.9584	1.7267	2.1901	1
347	0	0	0	0	0	102	0	0	0	0	0	0	0	0	0	0	0	0	0	0	2.4136	2.233	2.5942	1
348	0	0	0	0	0	46	0	0	7	0	0	0	0	0	48	1	0	0	0	0	1.6658	1.4921	1.8396	1
349	0	0	0	0	0	0	0	0	0	0	0	0	0	0	0	4	98	0	0	0	2.4644	2.2608	2.6681	1
350	0	0	92	5	0	1	0	0	1	0	0	1	0	0	1	0	0	0	0	1	2.2966	2.0513	2.5419	1
351	0	0	0	0	0	0	0	65	0	36	0	0	0	0	0	0	0	1	0	0	1.8914	1.7152	2.0675	1
352	0	0	0	0	0	0	0	14	0	0	0	0	0	0	0	1	87	0	0	0	2.2164	2.0091	2.4237	1
353	0	0	0	0	0	0	0	81	0	0	0	0	0	0	0	0	0	21	0	0	2.2025	2.0144	2.3906	1
354	1	0	0	0	0	0	0	3	4	0	5	0	0	0	0	0	89	0	0	0	2.1757	1.9312	2.4202	1
355	0	0	0	0	0	102	0	0	0	0	0	0	0	0	0	0	0	0	0	0	2.4136	2.233	2.5942	1
356	1	0	98	0	0	0	0	0	0	0	0	3	0	0	0	0	0	0	0	0	2.5416	2.3295	2.7537	1
357	0	0	0	0	100	0	0	0	0	0	0	0	0	0	0	0	0	0	0	2	2.9116	2.7098	3.1134	1
358	0	0	0	0	102	0	0	0	0	0	0	0	0	0	0	0	0	0	0	0	2.9933	2.8099	3.1766	1
359	0	0	68	28	0	1	1	0	0	3	0	0	0	0	0	1	0	0	0	0	1.8706	1.6637	2.0776	1
360	0	0	1	25	1	0	5	4	0	1	0	43	7	4	1	6	4	0	0	0	1.1844	0.9732	1.3956	1
361	0	0	0	0	1	0	0	0	0	1	0	0	73	0	0	27	0	0	0	0	2.0385	1.8452	2.2317	1
362	64	0	0	0	0	0	0	0	0	1	2	0	0	0	0	0	0	35	0	0	1.6673	1.4816	1.853	1
363	0	0	0	0	0	0	0	0	5	2	0	0	0	83	11	1	0	0	0	0	2.2896	2.0555	2.5237	1
364	0	0	0	0	0	0	0	0	0	0	0	0	0	0	0	0	0	102	0	0	2.4956	2.3147	2.6765	1
365	1	0	1	0	0	0	0	0	0	0	0	0	0	0	0	3	97	0	0	0	2.4048	2.1854	2.6243	1
366	24	0	0	0	0	0	0	57	0	0	0	0	0	0	0	2	0	19	0	0	1.603	1.4274	1.7786	1
367	101	0	0	0	0	0	0	0	0	0	0	0	0	0	0	1	0	0	0	0	2.248	2.0566	2.4394	1
368	0	0	2	0	0	100	0	0	0	0	0	0	0	0	0	0	0	0	0	0	2.3356	2.1373	2.534	1
369	0	0	0	0	0	0	0	62	0	0	0	0	0	0	0	0	1	39	0	0	1.9713	1.8024	2.1402	1
370	0	1	0	0	0	0	2	0	0	10	0	0	89	0	0	0	0	0	0	0	2.291	2.0617	2.5203	1
371	0	102	0	0	0	0	0	0	0	0	0	0	0	0	0	0	0	0	0	0	3.7833	3.5932	3.9735	1
372	0	0	64	7	0	0	1	0	27	0	0	0	0	1	0	0	2	0	0	0	1.7773	1.5701	1.9846	1
373	0	0	0	0	0	0	0	65	0	0	0	1	0	0	0	0	1	35	0	0	1.9602	1.7786	2.1417	1
374	0	0	0	1	0	0	0	0	33	0	0	0	0	1	65	2	0	0	0	0	1.8862	1.6938	2.0785	1
375	0	1	2	0	0	0	86	0	0	0	0	0	0	0	4	0	0	0	0	9	2.908	2.6619	3.1541	1
376	0	2	0	0	0	0	1	7	0	4	2	0	0	0	0	0	0	86	0	0	1.9705	1.7169	2.2241	1
377	0	0	0	0	0	0	0	0	0	0	0	0	0	0	0	100	2	0	0	0	2.3736	2.1755	2.5718	1
378	0	0	0	0	0	0	0	0	0	0	0	0	100	0	0	2	0	0	0	0	2.6509	2.4521	2.8497	1
379	0	0	0	0	0	0	0	0	1	0	0	4	0	19	72	0	1	0	5	0	1.932	1.698	2.1659	1
380	0	0	0	10	0	0	0	0	61	0	0	0	0	13	17	0	1	0	0	0	1.6209	1.4255	1.8162	1
381	0	0	0	0	0	0	0	102	0	0	0	0	0	0	0	0	0	0	0	0	2.7207	2.5389	2.9026	1
382	3	0	2	59	0	0	0	9	7	0	0	0	0	2	15	5	0	0	0	0	1.3201	1.0994	1.5408	1
383	0	102	0	0	0	0	0	0	0	0	0	0	0	0	0	0	0	0	0	0	3.7833	3.5932	3.9735	1
384	0	0	0	0	0	0	0	3	0	0	0	0	0	0	0	0	98	1	0	0	2.4571	2.2454	2.6688	1
385	0	0	0	0	0	0	0	3	0	0	0	0	0	0	0	0	99	0	0	0	2.5031	2.3006	2.7055	1
386	0	0	2	22	0	17	0	0	0	0	0	0	0	4	57	0	0	0	0	0	1.5329	1.3446	1.7212	1
387	72	1	0	0	0	0	0	0	0	2	0	0	21	0	0	6	0	0	0	0	1.6258	1.4095	1.8421	1
388	2	0	0	0	0	0	0	5	0	2	1	0	64	0	0	0	0	28	0	0	1.7597	1.5504	1.969	1
389	2	0	8	0	0	86	0	1	1	0	0	0	0	0	2	2	0	0	0	0	1.8628	1.6139	2.1118	1
390	0	0	0	14	0	0	0	0	62	0	0	7	0	3	9	3	4	0	0	0	1.4586	1.2359	1.6814	1
391	1	1	12	3	0	60	0	1	0	0	0	8	0	0	2	8	3	1	0	0	1.2379	0.9947	1.481	0.9804
392	54	0	0	0	0	0	0	0	2	0	1	2	0	0	32	0	6	5	0	0	1.3577	1.1503	1.565	1
393	0	0	0	0	0	0	0	0	1	0	2	0	0	0	95	0	4	0	0	0	2.3717	2.1432	2.6003	1
394	0	0	0	0	4	0	0	5	0	90	0	0	3	0	0	0	0	0	0	0	1.8375	1.5994	2.0757	1
395	5	0	1	0	0	21	0	0	0	0	1	0	1	0	0	22	51	0	0	0	1.3667	1.1812	1.5523	1
396	77	0	3	1	0	2	0	0	0	0	0	0	0	0	0	3	14	2	0	0	1.5702	1.3287	1.8118	1
397	0	0	0	0	0	0	0	3	0	2	0	0	97	0	0	0	0	0	0	0	2.5298	2.3136	2.746	1
398	0	0	0	0	0	0	2	0	2	0	0	0	0	98	0	0	0	0	0	0	2.8046	2.5872	3.022	1
399	57	0	0	0	0	0	0	0	0	0	0	0	45	0	0	0	0	0	0	0	1.8481	1.6887	2.0076	1
400	0	0	0	0	0	102	0	0	0	0	0	0	0	0	0	0	0	0	0	0	2.4136	2.233	2.5942	1
401	0	0	0	0	0	0	0	0	0	0	0	102	0	0	0	0	0	0	0	0	2.8789	2.6962	3.0616	1
402	0	0	0	0	0	0	0	0	0	0	0	0	0	0	102	0	0	0	0	0	2.634	2.4525	2.8154	1
403	0	0	0	0	0	102	0	0	0	0	0	0	0	0	0	0	0	0	0	0	2.4136	2.233	2.5942	1
404	0	0	0	0	0	0	0	0	0	102	0	0	0	0	0	0	0	0	0	0	2.2039	2.0239	2.3839	1
405	0	0	0	0	0	0	0	0	0	100	0	0	0	0	2	0	0	0	0	0	2.129	1.9312	2.3269	1
406	0	0	0	0	102	0	0	0	0	0	0	0	0	0	0	0	0	0	0	0	2.9933	2.8099	3.1766	1
407	0	0	1	101	0	0	0	0	0	0	0	0	0	0	0	0	0	0	0	0	2.5103	2.3176	2.7031	1
408	1	0	0	0	0	0	0	0	0	0	0	0	0	0	0	0	0	101	0	0	2.4492	2.2576	2.6408	1
409	0	0	0	0	0	66	0	0	0	0	0	0	0	0	0	0	0	0	36	0	2.3765	2.152	2.6011	1
410	0	0	91	10	0	0	0	0	0	0	0	0	0	0	0	0	0	0	0	1	2.3531	2.1394	2.5668	1
411	62	0	30	0	0	6	0	0	0	0	0	0	0	0	0	1	0	3	0	0	1.5378	1.3395	1.736	1
412	60	0	0	0	0	0	0	1	0	0	0	1	3	1	0	7	6	23	0	0	1.2831	1.0658	1.5005	1
413	4	0	4	56	0	0	0	0	6	1	0	0	0	0	0	27	1	2	0	0	1.3814	1.1692	1.5936	0.9902
414	0	0	12	0	0	58	0	0	0	0	0	1	0	0	0	4	0	0	0	0	1.7851	1.5292	2.041	0.7353
415	0	0	0	2	1	0	0	0	0	51	2	0	0	0	0	3	8	8	0	0	1.3103	1.0324	1.5883	0.7353
416	3	0	69	23	0	1	0	0	0	0	0	6	0	0	0	0	0	0	0	0	1.8323	1.6233	2.0413	1
417	0	0	0	0	1	1	0	0	0	100	0	0	0	0	0	0	0	0	0	0	2.1227	1.9197	2.3256	1
418	0	0	0	0	0	0	0	0	0	0	0	3	0	0	0	0	99	0	0	0	2.5071	2.304	2.7101	1
419	8	0	2	80	0	1	0	0	2	0	0	1	0	3	0	3	0	2	0	0	1.7441	1.4816	2.0066	1
420	90	0	0	0	0	3	0	0	0	0	0	0	0	0	0	0	7	2	0	0	1.8997	1.6695	2.1299	1
421	4	0	0	0	0	27	0	3	1	0	0	0	0	0	0	1	66	0	0	0	1.6916	1.4831	1.9002	1
422	0	0	0	0	0	0	0	0	0	1	0	0	96	0	0	5	0	0	0	0	2.5012	2.2875	2.715	1
423	0	0	0	0	0	101	0	0	0	0	0	0	1	0	0	0	0	0	0	0	2.371	2.1786	2.5635	1
424	0	0	1	0	0	0	0	0	0	0	0	0	0	0	0	0	0	0	0	101	3.1307	2.9344	3.3269	1
425	0	0	0	1	0	0	0	0	1	0	1	0	0	7	85	3	0	0	4	0	2.089	1.8293	2.3486	1
426	0	0	0	0	0	0	0	0	0	0	0	0	0	1	4	0	0	0	97	0	3.7796	3.5494	4.0097	1
427	0	0	0	0	0	0	0	0	2	0	1	0	0	99	0	0	0	0	0	0	2.8369	2.6251	3.0486	1
428	0	0	0	0	31	0	0	65	0	1	0	0	0	0	0	0	0	5	0	0	2.0139	1.823	2.2048	1
429	1	0	0	0	0	0	0	0	0	0	0	0	0	0	0	0	0	101	0	0	2.4492	2.2576	2.6408	1
430	1	0	0	0	0	0	1	0	0	1	0	0	99	0	0	0	0	0	0	0	2.6018	2.3878	2.8158	1
431	0	0	0	0	0	0	0	0	0	0	0	101	0	0	0	1	0	0	0	0	2.8298	2.636	3.0236	1
432	102	0	0	0	0	0	0	0	0	0	0	0	0	0	0	0	0	0	0	0	2.2913	2.111	2.4715	1
433	0	0	0	0	0	0	0	0	0	0	0	0	0	3	0	99	0	0	0	0	2.3504	2.1471	2.5537	1
434	2	0	0	0	0	0	0	0	0	0	0	0	0	0	0	98	2	0	0	0	2.2891	2.077	2.5011	1
435	0	0	0	0	0	0	0	0	0	0	0	0	97	0	0	5	0	0	0	0	2.5501	2.3445	2.7556	1
436	4	0	0	3	46	0	0	0	0	5	0	0	1	0	0	17	0	24	0	2	1.3527	1.1572	1.5482	1
437	0	0	3	0	0	69	0	0	0	0	0	1	0	0	28	0	0	1	0	0	1.7482	1.5468	1.9495	1
438	0	0	0	0	98	0	0	0	0	4	0	0	0	0	0	0	0	0	0	0	2.8172	2.6109	3.0235	1
439	0	0	0	0	0	1	0	0	0	35	1	0	0	0	0	0	0	0	65	0	2.7033	2.4527	2.9539	1
440	0	0	0	0	3	0	0	0	0	0	0	0	4	0	0	92	3	0	0	0	2.1051	1.87	2.3401	1
441	7	0	0	2	0	22	0	0	55	0	3	0	1	11	1	0	0	0	0	0	1.3927	1.1821	1.6033	1
442	30	0	0	66	0	1	0	0	1	0	0	0	0	2	0	0	1	1	0	0	1.6785	1.4698	1.8872	1
443	0	0	0	1	0	65	0	0	28	0	0	0	3	5	0	0	0	0	0	0	1.6552	1.4512	1.8591	1
444	0	0	0	1	0	0	2	0	19	2	0	0	0	71	7	0	0	0	0	0	2.0173	1.7919	2.2428	1
445	0	0	0	0	1	0	0	1	0	4	0	0	63	0	2	30	1	0	0	0	1.7366	1.5258	1.9473	1
446	0	0	0	0	102	0	0	0	0	0	0	0	0	0	0	0	0	0	0	0	2.9933	2.8099	3.1766	1
447	0	0	0	0	0	0	0	0	0	0	0	0	0	0	67	35	0	0	0	0	1.9724	1.8081	2.1368	1
448	70	0	0	0	0	0	0	0	0	0	0	0	0	0	0	31	1	0	0	0	1.7311	1.5538	1.9085	1
449	0	0	0	0	0	0	0	0	1	1	0	0	0	1	99	0	0	0	0	0	2.4974	2.2845	2.7103	1
450	0	0	0	0	0	0	0	0	0	102	0	0	0	0	0	0	0	0	0	0	2.2039	2.0239	2.3839	1
451	0	2	0	0	0	0	2	0	0	0	0	0	0	0	37	61	0	0	0	0	1.8002	1.608	1.9923	1
452	0	0	0	0	0	102	0	0	0	0	0	0	0	0	0	0	0	0	0	0	2.4136	2.233	2.5942	1
453	0	0	0	0	102	0	0	0	0	0	0	0	0	0	0	0	0	0	0	0	2.9933	2.8099	3.1766	1
454	0	0	0	0	102	0	0	0	0	0	0	0	0	0	0	0	0	0	0	0	2.9933	2.8099	3.1766	1
455	3	0	0	0	0	0	0	0	0	0	3	0	0	0	0	0	0	96	0	0	2.2837	2.0621	2.5052	1
456	102	0	0	0	0	0	0	0	0	0	0	0	0	0	0	0	0	0	0	0	2.2913	2.111	2.4715	1
457	0	0	0	0	0	0	0	0	0	0	0	0	102	0	0	0	0	0	0	0	2.7391	2.5572	2.9211	1
458	0	0	0	71	0	0	0	0	0	0	0	0	0	31	0	0	0	0	0	0	2.1055	1.9304	2.2806	1
459	0	0	0	0	0	0	0	1	0	0	0	0	0	0	0	0	101	0	0	0	2.5728	2.3798	2.7659	1
460	0	0	0	0	0	0	0	0	0	0	0	102	0	0	0	0	0	0	0	0	2.8789	2.6962	3.0616	1
461	0	0	0	0	0	0	0	0	0	0	0	102	0	0	0	0	0	0	0	0	2.8789	2.6962	3.0616	1
462	0	0	0	0	0	0	0	0	0	0	0	0	0	0	0	0	0	0	0	102	3.1811	2.9964	3.3657	1
463	0	0	0	0	0	0	0	0	0	0	0	0	0	0	0	0	102	0	0	0	2.6175	2.4361	2.7989	1
464	0	0	0	0	102	0	0	0	0	0	0	0	0	0	0	0	0	0	0	0	2.9933	2.8099	3.1766	1
465	0	0	0	0	0	0	0	0	0	0	0	0	0	0	0	0	0	0	102	0	4.0393	3.8462	4.2324	1
466	0	0	0	0	0	0	0	96	0	3	0	0	0	0	0	0	0	3	0	0	2.4688	2.2507	2.687	1
467	0	0	0	0	0	0	2	0	0	2	0	0	0	98	0	0	0	0	0	0	2.7983	2.5814	3.0152	1
468	99	0	0	0	0	3	0	0	0	0	0	0	0	0	0	0	0	0	0	0	2.1791	1.9787	2.3796	1
469	1	0	99	1	0	1	0	0	0	0	0	0	0	0	0	0	0	0	0	0	2.5602	2.3481	2.7723	1
470	2	0	5	0	0	27	3	0	0	0	0	22	0	0	0	43	0	0	0	0	1.3165	1.1383	1.4947	1
471	0	0	1	5	0	0	0	0	5	0	0	0	10	77	3	1	0	0	0	0	2.0608	1.8138	2.3078	1
472	101	0	0	0	0	0	0	0	0	0	0	0	0	0	0	0	1	0	0	0	2.2491	2.0572	2.441	1
473	0	3	1	0	2	0	0	0	0	1	0	0	0	0	0	92	3	0	0	0	2.1	1.8498	2.3502	1
474	0	0	0	0	0	0	0	0	0	102	0	0	0	0	0	0	0	0	0	0	2.2039	2.0239	2.3839	1
475	0	3	0	0	1	0	27	0	0	0	0	0	0	0	2	0	0	0	0	69	2.5044	2.2898	2.7191	1
476	0	0	0	0	62	0	0	2	0	38	0	0	0	0	0	0	0	0	0	0	2.0036	1.8165	2.1907	1
477	0	0	0	0	0	0	0	0	0	0	0	0	0	0	0	102	0	0	0	0	2.4537	2.2729	2.6345	1
478	0	1	0	0	2	1	6	0	0	31	0	0	0	27	10	9	0	0	15	0	1.2334	1.0294	1.4374	1
479	0	0	0	0	0	0	0	0	0	0	0	0	0	0	0	98	4	0	0	0	2.3125	2.1088	2.5163	1
480	1	0	1	74	0	0	0	0	0	0	0	0	0	26	0	0	0	0	0	0	2.0439	1.8466	2.2411	1
481	0	0	75	27	0	0	0	0	0	0	0	0	0	0	0	0	0	0	0	0	2.125	1.9478	2.3022	1
482	0	0	0	0	0	0	0	0	0	2	0	0	99	1	0	0	0	0	0	0	2.6034	2.3945	2.8122	1
483	1	0	0	15	0	10	0	0	16	0	0	2	0	3	54	0	0	1	0	0	1.3366	1.1355	1.5377	1
484	3	3	0	0	0	1	13	0	5	0	3	2	0	9	2	3	58	0	0	0	1.4127	1.1619	1.6635	1
485	0	0	0	0	0	0	0	0	101	0	0	0	0	0	1	0	0	0	0	0	2.5885	2.3955	2.7814	1
486	1	0	0	4	0	0	0	1	0	0	1	0	0	0	0	0	0	94	0	0	2.2208	1.9886	2.4529	0.9902
487	0	0	0	13	0	0	0	0	61	0	0	0	0	0	26	0	1	0	0	0	1.7354	1.5533	1.9175	0.9902
488	0	0	0	2	0	0	0	30	0	1	4	0	0	0	0	0	1	63	0	0	1.7349	1.5255	1.9444	0.9902
489	100	0	0	0	0	0	0	0	0	0	0	0	0	0	0	0	0	1	0	0	2.2463	2.0534	2.4392	0.9902
490	0	2	0	0	5	0	0	0	0	0	0	0	0	0	0	94	0	0	0	0	2.2399	2.0135	2.4664	0.9902
491	0	0	0	0	0	0	0	61	0	28	0	0	0	0	0	0	0	12	0	0	1.7069	1.5282	1.8856	0.9902
492	3	0	0	1	0	11	0	0	5	0	1	0	36	2	22	13	7	0	0	0	0.9893	0.8142	1.1644	0.9902
493	32	0	1	2	0	0	0	2	0	1	2	0	0	0	0	1	1	58	0	0	1.4744	1.2529	1.6959	0.9804
494	1	0	0	0	0	98	0	0	0	0	0	1	0	0	0	0	0	0	0	0	2.3219	2.1165	2.5274	0.9804
495	2	0	0	0	0	0	0	9	0	0	0	24	0	0	0	3	61	1	0	0	1.685	1.4762	1.8938	0.9804
496	59	0	0	0	0	0	0	0	0	5	0	0	0	0	0	27	8	1	0	0	1.3915	1.1966	1.5865	0.9804
497	0	0	66	28	0	1	0	0	1	0	0	1	0	1	1	1	0	0	0	0	1.8467	1.6297	2.0637	0.9804
498	0	0	0	0	0	0	0	0	0	0	0	0	0	0	0	0	0	0	100	0	4.0343	3.8383	4.2303	0.9804
499	1	0	0	0	65	0	0	1	0	3	0	0	1	0	0	30	0	0	0	0	1.9978	1.7885	2.2071	0.9902
500	1	0	69	26	0	6	0	0	0	0	0	0	0	0	0	0	0	0	0	0	1.8903	1.6954	2.0852	1
501	12	0	0	0	0	0	7	0	3	1	0	22	0	0	0	52	2	0	0	3	1.3223	1.1099	1.5347	1
502	0	0	0	0	0	0	0	0	0	1	0	0	0	0	0	0	0	0	101	0	3.9772	3.7715	4.1829	1
503	1	0	2	76	0	0	0	0	0	0	0	0	0	0	0	0	0	23	0	0	1.9255	1.7247	2.1262	1
504	0	0	0	1	0	0	4	0	30	1	0	2	0	58	2	1	1	0	1	0	1.8068	1.5751	2.0386	0.9902
505	0	0	4	0	0	0	5	4	2	0	0	78	0	1	0	8	0	0	0	0	2.0275	1.7722	2.2828	1
506	0	0	0	1	0	53	0	0	0	0	0	0	0	0	11	0	1	0	36	0	2.0587	1.8254	2.2919	1
507	0	0	13	1	1	2	7	0	0	0	0	32	0	3	0	43	0	0	0	0	1.3967	1.1992	1.5941	1
508	0	0	2	0	0	0	0	0	0	0	0	0	0	0	0	0	0	0	0	0	1.1787	0.551	1.8065	0.0196
509	0	0	5	60	0	0	0	0	0	1	0	0	0	0	0	0	0	0	0	0	2.176	1.8979	2.4541	0.6471
510	0	0	3	44	0	47	1	0	6	0	0	0	0	1	0	0	0	0	0	0	1.5272	1.3341	1.7203	1
511	1	0	0	0	0	1	3	4	0	13	1	3	5	0	4	21	44	2	0	0	0.9902	0.7802	1.2001	1
512	0	0	0	0	0	1	0	0	0	0	0	0	0	2	2	0	0	0	97	0	3.7623	3.5244	4.0002	1
513	1	0	0	0	0	0	5	0	1	0	0	0	0	95	0	0	0	0	0	0	2.7184	2.4912	2.9455	1
514	0	0	0	1	0	0	0	0	0	0	0	0	32	53	15	0	0	0	1	0	1.8617	1.6814	2.0419	1
515	0	0	0	0	0	0	0	0	102	0	0	0	0	0	0	0	0	0	0	0	2.634	2.4525	2.8154	1
516	2	0	0	0	0	0	0	0	0	0	0	0	0	0	0	44	56	0	0	0	1.831	1.6646	1.9973	1
517	5	0	0	1	0	0	0	0	1	1	0	1	53	29	4	1	6	0	0	0	1.5395	1.3229	1.756	1
518	0	0	0	0	0	0	0	0	101	0	0	0	0	1	0	0	0	0	0	0	2.5909	2.3972	2.7846	1
519	0	0	0	0	32	0	0	0	0	67	1	0	0	0	0	0	0	1	0	1	1.7672	1.5605	1.9739	1
520	0	0	0	101	0	0	0	0	1	0	0	0	0	0	0	0	0	0	0	0	2.5099	2.3172	2.7025	1
521	0	0	0	0	0	0	0	0	0	102	0	0	0	0	0	0	0	0	0	0	2.2039	2.0239	2.3839	1
522	1	0	0	0	4	0	0	3	0	34	2	0	1	5	5	1	29	17	0	0	0.922	0.7293	1.1147	1
523	27	0	0	0	0	72	0	0	0	0	0	0	0	0	2	1	0	0	0	0	1.7313	1.5381	1.9245	1
524	0	0	0	0	0	99	0	0	0	0	0	0	0	1	1	1	0	0	0	0	2.2852	2.0723	2.4981	1
525	48	0	0	1	0	0	0	0	1	4	2	0	0	0	3	26	17	0	0	0	1.158	0.964	1.3519	1
526	0	0	0	0	0	0	0	0	34	0	6	0	0	2	58	2	0	0	0	0	1.7603	1.5615	1.9591	1
527	0	0	0	0	1	0	1	0	0	0	0	0	0	0	0	0	0	0	0	100	3.089	2.8807	3.2973	1
528	0	0	0	0	0	0	0	0	0	0	0	0	0	0	0	0	0	0	0	102	3.1811	2.9964	3.3657	1
529	0	0	0	0	0	0	0	0	0	98	2	0	0	0	0	0	0	1	1	0	2.0712	1.8462	2.2961	1
530	0	0	0	102	0	0	0	0	0	0	0	0	0	0	0	0	0	0	0	0	2.5546	2.3734	2.7357	1
531	102	0	0	0	0	0	0	0	0	0	0	0	0	0	0	0	0	0	0	0	2.2913	2.111	2.4715	1
532	0	0	0	65	0	0	0	0	0	32	0	0	0	0	0	0	0	3	2	0	1.7105	1.5127	1.9083	1
533	0	0	0	0	0	1	87	0	0	0	0	0	0	14	0	0	0	0	0	0	3.0325	2.8159	3.249	1
534	0	9	0	0	0	1	61	0	0	1	0	0	0	1	18	0	0	1	0	10	2.1999	1.9691	2.4307	1
535	6	0	0	0	0	96	0	0	0	0	0	0	0	0	0	0	0	0	0	0	2.2064	2.0024	2.4104	1
536	0	0	0	0	0	0	0	25	34	1	3	0	0	1	31	0	6	0	1	0	1.3414	1.1643	1.5186	1
537	73	0	0	0	0	0	0	1	0	0	0	1	0	0	0	3	20	3	0	0	1.6073	1.3832	1.8315	0.9902
538	0	0	0	0	0	0	0	0	0	0	0	0	101	0	0	1	0	0	0	0	2.6914	2.4983	2.8844	1
539	0	0	0	0	0	1	0	0	0	0	0	3	0	0	3	92	3	0	0	0	2.0826	1.8428	2.3224	1
540	0	0	1	0	0	1	0	0	10	0	1	17	0	1	53	11	7	0	0	0	1.3325	1.1276	1.5374	1
541	0	0	0	0	0	101	0	0	0	0	0	0	1	0	0	0	0	0	0	0	2.371	2.1786	2.5635	1
542	0	0	0	0	0	0	0	1	0	2	84	0	0	0	0	0	0	15	0	0	2.7732	2.5435	3.003	1
543	0	0	0	0	0	0	0	0	5	0	0	0	0	0	91	5	1	0	0	0	2.2318	2.0025	2.4611	1
544	0	0	0	0	0	0	0	67	0	1	1	0	0	0	0	0	0	33	0	0	1.9789	1.7941	2.1637	1
545	1	0	0	0	0	101	0	0	0	0	0	0	0	0	0	0	0	0	0	0	2.3681	2.1768	2.5594	1
546	0	0	0	0	1	0	0	4	0	0	0	0	0	0	0	0	0	97	0	0	2.3152	2.1008	2.5295	1
547	0	0	0	0	0	0	0	0	0	0	0	0	0	102	0	0	0	0	0	0	2.9692	2.786	3.1525	1
548	0	0	0	0	0	0	0	95	0	6	1	0	0	0	0	0	0	0	0	0	2.4514	2.2351	2.6677	1
549	0	0	0	0	0	0	102	0	0	0	0	0	0	0	0	0	0	0	0	0	3.5376	3.3499	3.7252	1
550	0	0	0	0	0	0	0	0	0	0	0	102	0	0	0	0	0	0	0	0	2.8789	2.6962	3.0616	1
551	0	0	0	0	0	0	0	0	0	0	0	0	0	0	0	0	102	0	0	0	2.6175	2.4361	2.7989	1
552	0	0	0	0	0	0	0	0	0	0	0	0	0	0	0	0	0	0	102	0	4.0393	3.8462	4.2324	1
553	0	0	0	0	0	0	0	0	0	102	0	0	0	0	0	0	0	0	0	0	2.2039	2.0239	2.3839	1
554	1	0	5	0	0	0	0	0	0	0	0	89	0	0	0	5	2	0	0	0	2.3645	2.1244	2.6046	1
555	0	0	0	0	0	0	1	0	0	0	0	0	100	0	0	1	0	0	0	0	2.6519	2.4465	2.8574	1
556	3	0	57	11	0	1	17	0	2	1	0	0	0	10	0	0	0	0	0	0	1.5961	1.3769	1.8154	1
557	3	0	0	0	0	0	0	0	0	0	0	0	0	0	0	0	0	98	0	0	2.3719	2.1699	2.5739	0.9902
558	0	0	0	0	0	0	0	2	0	1	0	0	0	0	0	0	0	99	0	0	2.3696	2.162	2.5772	1
559	0	0	5	0	0	1	0	0	0	0	0	43	0	0	0	37	16	0	0	0	1.5533	1.3822	1.7243	1
560	0	0	0	0	0	0	0	0	0	0	0	12	0	0	0	12	78	0	0	0	1.9764	1.7689	2.1839	1
561	0	0	0	0	0	0	0	0	0	0	0	0	0	0	0	0	0	0	0	102	3.1811	2.9964	3.3657	1
562	0	2	0	0	1	0	7	0	0	64	0	0	0	0	4	0	0	0	0	24	1.6043	1.3675	1.8411	1
563	0	0	0	0	0	0	0	14	0	13	0	0	0	6	60	0	6	2	1	0	1.4387	1.2219	1.6555	1
564	0	0	0	102	0	0	0	0	0	0	0	0	0	0	0	0	0	0	0	0	2.5546	2.3734	2.7357	1
565	0	0	0	0	0	0	0	0	71	0	0	0	0	0	31	0	0	0	0	0	2.0606	1.8904	2.2308	1
566	0	0	0	0	0	0	94	3	0	1	0	0	0	3	0	0	0	0	0	1	3.155	2.912	3.398	1
567	0	0	0	32	0	0	0	0	2	0	0	0	0	66	2	0	0	0	0	0	2.0925	1.8984	2.2866	1
568	0	0	0	0	0	0	0	99	0	0	0	0	0	0	0	0	0	3	0	0	2.5977	2.3955	2.8	1
569	0	0	0	3	0	0	0	0	0	0	0	0	0	13	79	3	0	0	4	0	2.0018	1.7602	2.2434	1
570	64	0	0	0	0	0	0	18	0	0	0	0	0	0	0	0	0	20	0	0	1.5579	1.3792	1.7367	1
571	0	2	0	0	0	0	21	0	0	0	0	1	0	12	55	8	1	0	2	0	1.66	1.4354	1.8846	1
572	101	0	0	0	0	0	0	0	0	0	0	0	0	0	0	0	0	1	0	0	2.2483	2.0567	2.4398	1
573	0	1	1	0	0	1	5	1	0	30	0	0	0	61	1	0	0	1	0	0	1.787	1.5555	2.0185	1
574	0	3	0	0	0	0	18	0	4	0	0	0	0	5	72	0	0	0	0	0	1.9886	1.7515	2.2258	1
575	0	1	0	0	1	0	0	0	0	98	0	0	0	0	2	0	0	0	0	0	2.0588	1.8372	2.2805	1
576	0	0	0	0	0	0	0	0	0	0	0	0	102	0	0	0	0	0	0	0	2.7391	2.5572	2.9211	1
577	0	0	8	94	0	0	0	0	0	0	0	0	0	0	0	0	0	0	0	0	2.3148	2.1089	2.5207	1
578	0	0	0	0	0	0	0	66	0	1	2	0	0	0	0	0	0	33	0	0	1.9513	1.7627	2.14	1
579	0	0	0	0	0	0	0	0	0	0	0	0	0	102	0	0	0	0	0	0	2.9692	2.786	3.1525	1
580	0	0	0	0	0	0	0	0	0	0	78	1	0	0	1	0	4	18	0	0	2.579	2.3454	2.8125	1
581	0	0	0	0	0	0	0	0	0	98	1	0	0	0	0	0	0	3	0	0	2.0617	1.8487	2.2746	1
582	2	0	1	0	0	0	1	1	1	0	9	28	0	0	0	1	58	0	0	0	1.6897	1.4693	1.9102	1
583	0	0	0	0	1	0	0	0	0	12	1	0	0	0	0	0	0	88	0	0	2.0546	1.8354	2.2737	1
584	0	1	0	0	3	0	0	0	0	0	0	0	0	0	0	95	3	0	0	0	2.2058	1.975	2.4366	1
585	0	0	0	0	0	0	0	0	0	0	0	0	0	0	1	0	0	0	0	0	1.0715	0.4735	1.6694	0.0098
586	3	0	0	0	0	98	0	0	0	0	0	0	0	0	0	1	0	0	0	0	2.2507	2.0412	2.4603	1
587	4	0	0	0	0	1	0	1	7	0	0	0	1	0	35	3	50	0	0	0	1.4659	1.2644	1.6674	1
588	0	0	1	0	0	98	0	0	0	0	0	0	0	0	3	0	0	0	0	0	2.2606	2.0492	2.4719	1
589	0	6	4	0	0	0	3	0	2	0	0	41	0	0	1	16	0	0	17	12	1.5178	1.3076	1.7281	1
590	0	0	0	0	95	0	0	1	0	3	0	0	0	0	0	0	0	3	0	0	2.6773	2.4485	2.906	1
591	0	1	0	0	53	0	1	2	0	4	0	0	0	0	3	36	0	2	0	0	1.6928	1.4745	1.9111	1
592	0	0	0	0	2	0	0	30	0	69	0	0	0	0	0	0	0	1	0	0	1.6905	1.4945	1.8865	1
593	2	0	0	0	1	0	0	0	0	0	4	0	0	0	0	35	60	0	0	0	1.7428	1.5458	1.9398	1
594	0	0	0	0	0	2	0	0	0	0	0	0	0	0	1	0	0	0	99	0	3.8657	3.6421	4.0892	1
595	0	0	65	0	0	9	0	0	0	0	0	25	0	0	0	3	0	0	0	0	1.8412	1.6456	2.0368	1
596	0	0	5	0	0	2	2	0	0	0	0	91	0	0	0	2	0	0	0	0	2.4419	2.1988	2.685	1
597	5	0	0	0	0	1	0	3	2	0	2	0	0	0	0	2	14	73	0	0	1.6031	1.3571	1.8491	1
598	2	0	0	0	7	0	0	0	0	19	0	0	4	0	0	59	11	0	0	0	1.3276	1.1216	1.5336	1
599	0	0	0	0	0	0	6	0	0	0	0	0	0	0	9	76	3	0	0	0	1.9129	1.6671	2.1588	0.9216
600	0	0	2	1	0	1	0	0	9	0	0	6	1	61	18	3	0	0	0	0	1.6646	1.4374	1.8918	1
601	0	0	0	0	0	0	0	0	0	3	28	0	68	1	1	0	1	0	0	0	2.1353	1.9172	2.3534	1
602	0	0	0	0	0	0	0	80	0	1	5	0	0	0	0	0	0	16	0	0	2.1016	1.8824	2.3209	1
603	3	0	0	0	0	0	5	0	0	1	0	0	84	0	0	7	2	0	0	0	2.1008	1.8512	2.3505	1
604	54	0	0	5	0	2	0	0	0	0	0	0	0	0	0	0	39	2	0	0	1.5199	1.3299	1.71	1
605	0	0	1	0	0	0	0	0	0	0	0	101	0	0	0	0	0	0	0	0	2.8315	2.6372	3.0257	1
606	95	0	0	0	0	0	0	0	0	0	0	0	0	0	0	3	0	4	0	0	2.0425	1.8237	2.2612	1
607	0	0	0	0	0	0	0	0	0	0	0	0	0	0	0	1	101	0	0	0	2.571	2.3785	2.7634	1
608	101	0	0	0	0	0	0	0	0	0	0	0	0	0	0	1	0	0	0	0	2.248	2.0566	2.4394	1
609	3	1	7	1	0	0	67	0	0	2	0	1	0	16	3	0	0	0	0	1	2.1987	1.9418	2.4557	1
610	0	0	0	2	0	0	0	0	0	10	0	0	0	90	0	0	0	0	0	0	2.5137	2.2936	2.7339	1
611	0	0	0	0	0	0	0	67	0	0	2	0	0	0	0	0	0	33	0	0	1.9965	1.8141	2.1789	1
612	0	0	0	0	0	0	0	0	1	0	0	0	0	101	0	0	0	0	0	0	2.9204	2.7258	3.1151	1
613	12	0	0	1	0	0	1	3	1	0	0	0	0	0	7	2	72	3	0	0	1.6079	1.3591	1.8566	1
614	71	0	0	1	0	0	0	1	0	0	0	1	0	0	0	1	23	4	0	0	1.5847	1.3642	1.8052	1
615	0	0	0	0	0	0	0	88	0	12	0	0	0	0	0	0	0	2	0	0	2.2449	2.0305	2.4593	1
616	0	0	0	100	0	0	0	0	0	0	0	0	0	2	0	0	0	0	0	0	2.4781	2.2784	2.6777	1
617	0	0	1	92	0	4	0	0	3	0	0	2	0	0	0	0	0	0	0	0	2.1691	1.9304	2.4078	1
618	0	0	0	0	0	0	0	3	0	97	2	0	0	0	0	0	0	0	0	0	2.0411	1.8208	2.2614	1
619	0	0	0	0	1	0	0	0	0	101	0	0	0	0	0	0	0	0	0	0	2.1653	1.9724	2.3582	1
620	56	0	0	0	0	0	0	0	0	0	3	0	0	0	0	37	1	5	0	0	1.4903	1.2966	1.684	1
621	0	0	0	0	0	0	0	7	0	0	0	0	0	0	0	0	0	95	0	0	2.2831	2.0769	2.4894	1
622	0	0	0	1	0	23	0	0	74	0	0	1	0	0	3	0	0	0	0	0	1.8953	1.6859	2.1046	1
623	0	102	0	0	0	0	0	0	0	0	0	0	0	0	0	0	0	0	0	0	3.7833	3.5932	3.9735	1
624	0	0	7	31	0	0	2	0	40	0	0	8	0	9	2	0	3	0	0	0	1.2361	1.0466	1.4256	1
625	0	0	0	0	0	0	0	6	0	64	3	0	0	0	0	1	25	3	0	0	1.4251	1.2072	1.643	1
626	3	0	4	88	0	0	0	0	4	0	0	0	0	1	0	0	1	1	0	0	2.0195	1.7673	2.2717	1
627	1	0	0	0	0	0	0	0	0	0	0	0	100	0	0	0	1	0	0	0	2.6438	2.4406	2.8469	1
628	6	0	0	0	4	0	0	0	0	57	0	2	1	1	1	9	16	5	0	0	1.0434	0.8159	1.2709	1
629	1	0	0	0	0	0	1	0	0	2	0	0	0	0	0	90	0	0	8	0	2.1569	1.9078	2.4059	1
630	97	0	1	0	0	0	0	0	0	0	0	0	0	0	0	4	0	0	0	0	2.1099	1.8976	2.3222	1
631	0	0	0	1	0	1	3	0	30	1	0	48	0	3	6	9	0	0	0	0	1.4628	1.256	1.6696	1
632	0	0	0	0	4	0	0	80	0	1	0	0	0	0	1	1	3	12	0	0	1.9754	1.7327	2.218	1
633	0	0	0	0	1	0	0	0	0	101	0	0	0	0	0	0	0	0	0	0	2.1653	1.9724	2.3582	1
634	0	0	0	0	29	0	0	0	0	72	0	0	0	0	0	0	0	1	0	0	1.8318	1.638	2.0257	1
635	0	0	0	0	0	0	18	0	0	0	0	0	0	6	59	0	0	0	19	0	2.0467	1.8287	2.2647	1
636	2	5	15	0	2	0	3	1	1	60	3	6	0	1	0	1	0	2	0	0	1.1517	0.8855	1.4179	1
637	0	0	0	0	0	101	0	0	0	0	0	0	0	0	1	0	0	0	0	0	2.3703	2.1781	2.5625	1
638	0	0	0	0	102	0	0	0	0	0	0	0	0	0	0	0	0	0	0	0	2.9933	2.8099	3.1766	1
639	0	0	0	102	0	0	0	0	0	0	0	0	0	0	0	0	0	0	0	0	2.5546	2.3734	2.7357	1
640	0	0	0	4	0	2	2	0	28	0	0	1	3	53	6	0	3	0	0	0	1.5651	1.3441	1.7861	1
641	0	0	1	18	0	25	0	0	0	0	0	1	0	0	0	0	0	1	0	0	1.516	1.2261	1.8059	0.451
642	2	0	19	0	0	5	0	0	0	3	0	1	0	0	0	1	1	1	0	0	1.2143	0.853	1.5756	0.3235
643	2	0	4	1	0	0	0	0	1	0	19	0	0	0	0	0	6	2	0	0	1.63	1.2687	1.9912	0.3431
644	0	0	0	0	0	0	0	0	0	0	0	0	1	0	0	0	0	0	0	0	1.0859	0.49	1.6817	0.0098
645	0	0	1	0	0	56	0	0	0	0	0	0	0	0	0	0	0	0	0	0	2.2278	1.941	2.5146	0.5588
646	0	0	0	3	0	0	1	0	22	30	0	0	34	4	2	1	0	0	0	0	1.2094	1.0216	1.3972	0.951
647	0	0	2	61	0	0	0	0	2	0	0	0	0	1	3	0	0	0	0	0	2.0594	1.7617	2.3571	0.6765
648	2	0	17	0	1	48	0	2	0	0	0	16	0	0	0	4	0	10	0	1	1.1625	0.9633	1.3617	0.9902
649	3	1	0	0	2	0	0	13	0	1	0	0	2	0	0	74	1	5	0	0	1.5949	1.3428	1.8469	1
650	3	1	0	0	0	5	0	17	0	0	0	8	0	0	7	48	4	9	0	0	1.0469	0.8462	1.2476	1
651	3	1	0	0	23	0	0	1	0	0	1	1	1	0	0	41	29	1	0	0	1.3538	1.159	1.5486	1
652	0	0	55	18	0	1	0	1	1	0	0	0	1	0	0	0	24	1	0	0	1.5616	1.3675	1.7558	1
653	1	0	0	3	0	98	0	0	0	0	0	0	0	0	0	0	0	0	0	0	2.2559	2.0458	2.466	1
654	1	0	37	1	0	0	42	1	0	0	0	2	0	1	2	2	1	10	0	1	1.7143	1.4829	1.9458	0.9902
655	1	0	0	0	0	0	0	20	0	66	0	0	0	0	2	0	1	12	0	0	1.4297	1.2195	1.6399	1
656	4	0	0	0	0	0	0	3	0	0	0	0	0	0	0	1	67	27	0	0	1.754	1.5509	1.9572	1
657	0	0	1	0	0	0	0	0	0	0	0	0	0	0	0	0	0	0	0	0	1.0808	0.4845	1.6771	0.0098
658	0	0	0	0	0	1	0	0	0	0	0	0	0	0	0	98	0	0	0	3	2.311	2.0977	2.5244	1
659	4	0	0	0	0	81	0	0	0	0	0	0	0	0	1	10	0	0	6	0	1.834	1.5885	2.0795	1
660	0	0	0	0	0	0	0	2	0	0	7	0	0	0	0	1	91	1	0	0	2.2724	2.0341	2.5108	1
661	0	0	0	102	0	0	0	0	0	0	0	0	0	0	0	0	0	0	0	0	2.5546	2.3734	2.7357	1
662	0	0	0	0	0	0	0	0	0	0	0	0	102	0	0	0	0	0	0	0	2.7391	2.5572	2.9211	1
663	0	0	0	0	99	0	0	0	0	0	0	0	0	0	0	0	0	0	0	3	2.8795	2.6741	3.0848	1
664	0	102	0	0	0	0	0	0	0	0	0	0	0	0	0	0	0	0	0	0	3.7833	3.5932	3.9735	1
665	0	0	0	0	0	102	0	0	0	0	0	0	0	0	0	0	0	0	0	0	2.4136	2.233	2.5942	1
666	0	0	0	0	0	0	0	0	0	0	0	0	0	0	102	0	0	0	0	0	2.634	2.4525	2.8154	1
667	0	0	0	0	101	0	0	0	0	0	0	0	0	0	0	0	0	0	0	1	2.9483	2.7526	3.144	1
668	0	0	0	0	0	0	0	0	0	0	0	0	0	0	0	102	0	0	0	0	2.4537	2.2729	2.6345	1
669	3	0	0	0	8	0	0	18	0	56	0	1	0	0	0	0	0	16	0	0	1.2505	1.0518	1.4492	1
670	0	5	0	0	0	10	56	0	0	5	0	0	0	1	18	0	0	0	0	7	1.9175	1.6883	2.1467	1
671	0	0	0	0	0	1	0	0	0	0	0	0	0	64	32	5	0	0	0	0	2.0539	1.8634	2.2443	1
672	0	0	0	0	0	0	0	0	0	8	0	0	93	0	0	0	0	1	0	0	2.4027	2.1884	2.6171	1
673	0	0	0	3	0	4	1	0	9	0	0	1	0	8	54	22	0	0	0	0	1.3509	1.1428	1.5591	1
674	0	0	0	0	0	0	63	1	0	1	0	1	0	28	3	1	0	0	0	4	2.3418	2.1123	2.5714	1
675	0	0	0	0	0	0	0	1	0	101	0	0	0	0	0	0	0	0	0	0	2.1633	1.9712	2.3553	1
676	0	0	2	0	1	0	0	13	0	3	1	0	0	0	0	0	1	81	0	0	1.8586	1.6163	2.1008	1
677	0	0	0	0	0	0	0	0	34	63	0	0	0	0	4	0	0	1	0	0	1.6016	1.4133	1.7899	1
678	2	2	0	0	0	0	0	11	0	1	3	3	0	0	3	2	69	5	0	1	1.5306	1.2657	1.7955	1
679	0	1	0	0	0	0	0	0	0	2	0	0	62	0	0	36	1	0	0	0	1.8738	1.6819	2.0656	1
680	3	0	0	7	0	1	0	1	3	1	0	0	73	1	3	7	2	0	0	0	1.6483	1.3845	1.912	1
681	59	0	1	0	0	0	0	0	0	1	0	0	4	0	0	33	0	3	0	0	1.4643	1.2639	1.6648	0.9902
682	48	0	3	0	0	1	0	2	0	3	4	0	1	0	0	12	27	1	0	0	1.1178	0.9072	1.3284	1
683	0	0	3	1	0	1	0	4	3	31	0	1	0	55	0	2	0	1	0	0	1.5368	1.3067	1.767	1
684	0	0	0	1	0	0	1	0	54	1	4	3	28	4	2	1	3	0	0	0	1.453	1.2219	1.684	1
685	1	0	2	0	0	55	0	0	2	0	0	0	1	0	34	5	0	2	0	0	1.454	1.2445	1.6635	1
686	0	0	0	0	0	0	1	0	0	0	0	9	0	0	0	0	0	0	0	92	2.8362	2.6176	3.0548	1
687	0	0	30	2	0	0	0	0	0	0	0	2	0	16	42	1	0	1	8	0	1.484	1.2866	1.6813	1
688	0	0	0	0	0	1	0	0	0	98	0	0	0	0	0	0	0	3	0	0	2.0539	1.8439	2.2638	1
689	0	0	61	0	0	1	2	0	0	0	0	4	0	0	1	0	33	0	0	0	1.8142	1.6105	2.018	1
690	0	0	0	25	0	0	0	0	11	2	0	0	0	42	18	0	4	0	0	0	1.4064	1.2383	1.5746	1
691	0	0	0	0	1	0	1	0	0	0	0	0	0	0	0	0	0	0	0	100	3.089	2.8807	3.2973	1
692	0	0	0	0	0	0	0	0	0	0	0	0	20	0	0	5	77	0	0	0	2.0083	1.8067	2.2099	1
693	0	0	0	0	0	0	86	0	0	0	0	0	0	3	0	0	0	0	0	12	3.0206	2.7957	3.2455	0.9902
694	2	0	0	0	0	0	0	1	0	67	0	0	0	0	0	0	0	32	0	0	1.6077	1.4209	1.7945	1
695	0	102	0	0	0	0	0	0	0	0	0	0	0	0	0	0	0	0	0	0	3.7833	3.5932	3.9735	1
696	2	0	0	0	41	0	0	16	0	37	3	0	0	0	0	2	1	0	0	0	1.4419	1.2458	1.638	1
697	101	0	0	0	0	0	0	0	0	0	0	0	0	0	0	1	0	0	0	0	2.248	2.0566	2.4394	1
698	0	0	0	0	0	0	28	0	0	0	0	0	0	0	0	0	0	0	0	74	2.7252	2.5418	2.9087	1
699	0	0	0	0	0	0	0	0	84	0	0	0	0	0	18	0	0	0	0	0	2.2016	2.0087	2.3944	1
700	1	0	1	0	0	99	0	0	0	0	0	0	0	0	0	1	0	0	0	0	2.281	2.0696	2.4924	1
701	1	0	0	0	2	0	77	0	0	3	0	1	0	0	7	1	0	0	0	10	2.5237	2.2635	2.784	1
702	0	0	0	2	0	0	0	5	2	4	64	0	0	0	3	0	10	12	0	0	1.9446	1.6961	2.1931	1
703	0	0	3	0	0	0	1	0	5	0	0	55	0	0	1	32	4	0	0	1	1.6302	1.4151	1.8454	1
704	3	0	6	0	0	1	1	0	28	0	2	40	0	0	7	0	14	0	0	0	1.2777	1.0897	1.4657	1
705	1	0	0	0	1	0	0	74	0	0	1	0	0	0	0	3	21	1	0	0	1.9404	1.7155	2.1654	1
706	0	0	0	0	5	0	0	0	0	91	4	0	0	0	0	0	0	2	0	0	1.89	1.6491	2.1309	1
707	1	0	4	0	0	1	20	0	39	5	0	8	0	1	7	1	12	0	0	3	1.1276	0.9264	1.3288	1
708	0	0	0	0	0	0	0	25	0	10	26	0	0	0	0	0	0	41	0	0	1.5751	1.4076	1.7426	1
709	3	0	0	0	0	0	0	3	0	6	0	0	0	0	0	30	60	0	0	0	1.5889	1.3918	1.786	1
710	0	0	0	0	0	0	0	2	0	3	3	0	0	0	0	0	1	93	0	0	2.16	1.9197	2.4004	1
711	0	0	0	0	5	0	0	0	0	0	0	0	0	0	0	86	1	4	0	6	1.9597	1.7153	2.2041	1
712	0	0	0	0	64	0	0	1	0	0	0	0	0	0	0	0	0	0	0	37	2.401	2.2263	2.5756	1
713	0	0	0	0	0	0	0	5	0	6	0	1	0	1	0	1	84	4	0	0	1.9496	1.699	2.2002	1
714	0	0	0	0	9	0	0	28	0	0	1	36	0	0	0	3	19	6	0	0	1.3338	1.1673	1.5004	1
715	3	0	21	0	0	41	0	3	0	3	0	0	0	0	0	2	6	23	0	0	1.0737	0.8944	1.2531	1
716	0	0	0	0	56	0	0	0	0	10	0	0	0	0	0	35	1	0	0	0	1.837	1.6535	2.0206	1
717	0	0	0	2	2	3	2	0	0	17	0	0	0	61	0	15	0	0	0	0	1.6476	1.4253	1.8699	1
718	0	22	1	1	0	0	2	0	3	0	0	62	0	1	2	4	4	0	0	0	1.8938	1.6429	2.1448	1
719	0	0	0	0	12	0	0	19	0	3	11	0	10	0	0	19	23	5	0	0	0.9672	0.8278	1.1067	1
720	1	0	0	0	0	0	0	15	4	0	7	0	0	0	0	0	8	67	0	0	1.5939	1.3681	1.8198	1
721	0	0	0	5	0	0	0	0	53	0	2	0	0	5	8	1	0	0	0	0	1.7272	1.4494	2.0051	0.7255
722	0	0	0	0	0	0	0	0	81	0	0	0	0	0	21	0	0	0	0	0	2.1612	1.9737	2.3488	1
723	0	0	0	0	0	0	1	0	3	0	0	97	0	0	0	0	1	0	0	0	2.6663	2.4431	2.8894	1
724	4	0	0	0	6	0	0	27	0	30	0	0	0	0	0	7	16	12	0	0	0.9289	0.776	1.0818	1
725	0	0	0	0	0	0	0	2	0	0	0	0	0	0	0	1	97	2	0	0	2.4048	2.183	2.6266	1
726	0	102	0	0	0	0	0	0	0	0	0	0	0	0	0	0	0	0	0	0	3.7833	3.5932	3.9735	1
727	1	0	61	1	1	1	1	0	0	18	0	1	3	14	0	0	0	0	0	0	1.5287	1.301	1.7564	1
728	0	0	0	0	0	0	0	0	0	0	0	0	0	0	0	0	0	0	102	0	4.0393	3.8462	4.2324	1
729	1	0	26	0	0	0	2	0	1	0	0	8	0	0	5	56	3	0	0	0	1.4128	1.1981	1.6275	1
730	0	0	0	0	31	0	0	0	0	67	0	0	3	0	0	0	1	0	0	0	1.7413	1.5389	1.9437	1
731	10	0	1	2	0	0	0	2	3	3	7	31	3	1	1	2	18	18	0	0	0.8489	0.6648	1.0329	1
732	0	0	4	32	0	41	6	0	1	0	1	0	0	2	14	0	0	0	0	0	1.252	1.0565	1.4474	0.9902
733	10	0	0	0	0	0	0	0	0	2	0	1	8	0	0	8	73	0	0	0	1.6881	1.458	1.9181	1
734	1	0	22	0	0	0	10	1	0	1	0	5	0	1	7	53	1	0	0	0	1.3395	1.1196	1.5594	1
735	0	0	0	0	0	0	2	0	0	5	0	0	74	0	0	20	1	0	0	0	1.9268	1.7081	2.1454	1
736	0	0	3	39	0	3	0	3	25	0	1	23	0	0	0	1	2	0	0	0	1.2699	1.0809	1.4589	0.9804
737	0	0	0	0	0	0	0	0	0	0	0	1	0	0	8	93	0	0	0	0	2.1758	1.9613	2.3903	1
738	0	0	0	0	0	0	0	0	0	0	0	0	0	0	0	0	0	0	102	0	4.0393	3.8462	4.2324	1
739	0	0	0	7	0	0	2	0	9	0	2	0	0	41	10	0	26	0	5	0	1.3584	1.1626	1.5542	1
740	0	0	0	0	100	0	0	0	0	0	0	0	0	0	0	0	0	0	0	2	2.9116	2.7098	3.1134	1
741	13	0	1	0	0	3	7	1	0	1	1	1	0	0	2	4	66	1	0	0	1.4773	1.2178	1.7369	0.9902
742	0	102	0	0	0	0	0	0	0	0	0	0	0	0	0	0	0	0	0	0	3.7833	3.5932	3.9735	1
743	4	0	0	0	0	0	1	14	0	1	2	0	0	0	0	3	75	2	0	0	1.767	1.5194	2.0146	1
744	0	0	76	0	0	0	0	0	0	0	0	26	0	0	0	0	0	0	0	0	2.2168	2.0364	2.3972	1
745	0	0	0	0	1	0	0	3	0	96	0	0	0	0	0	0	0	2	0	0	1.9872	1.7618	2.2127	1
746	0	0	0	0	0	0	0	0	0	1	0	0	0	0	3	0	0	0	98	0	3.8188	3.5914	4.0462	1
747	0	0	16	26	0	1	1	0	41	0	2	2	0	1	11	0	1	0	0	0	1.2235	1.0347	1.4123	1
748	3	1	4	1	0	15	0	0	0	0	2	1	0	0	12	9	52	2	0	0	1.1518	0.9329	1.3707	1
749	0	102	0	0	0	0	0	0	0	0	0	0	0	0	0	0	0	0	0	0	3.7833	3.5932	3.9735	1
750	3	0	0	0	0	1	0	0	0	5	3	0	0	0	0	0	0	89	0	0	2.05	1.8074	2.2926	0.9902
751	0	3	1	0	0	0	35	3	0	1	0	27	0	1	24	3	2	0	0	1	1.5693	1.3603	1.7783	0.9902
752	0	10	3	1	0	5	20	1	0	16	0	2	3	0	36	3	0	0	0	0	1.1832	0.9729	1.3935	0.9804
753	1	0	0	0	0	0	0	0	0	0	0	0	0	0	0	0	0	0	0	0	1.0279	0.4073	1.6486	0.0098
754	0	1	0	0	0	0	0	0	0	0	0	0	0	0	0	0	0	0	0	0	1.2492	0.5685	1.93	0.0098
755	1	0	0	0	4	0	0	0	0	0	0	0	5	0	0	90	0	0	0	0	2.1119	1.8783	2.3454	0.9804
756	14	0	0	20	0	17	0	0	2	3	7	0	0	1	3	2	11	22	0	0	0.6959	0.5455	0.8463	1
757	1	3	29	1	4	1	7	0	0	28	0	5	2	8	0	4	0	0	0	9	0.892	0.6922	1.0918	1
758	0	0	0	0	0	0	0	1	0	88	0	0	1	0	2	3	0	7	0	0	1.7396	1.4959	1.9833	1
759	0	0	0	2	0	0	1	0	0	1	0	1	3	88	5	0	0	0	1	0	2.3905	2.129	2.6519	1
760	0	0	35	0	0	0	0	1	0	13	2	0	35	0	3	10	2	1	0	0	1.2146	1.0283	1.401	1
761	3	0	0	0	0	1	1	0	0	39	0	0	44	0	1	13	0	0	0	0	1.3727	1.1828	1.5627	1
762	0	0	0	3	0	0	0	0	1	42	0	0	50	3	1	1	0	1	0	0	1.5224	1.3131	1.7317	1
763	77	0	1	3	0	0	0	3	3	0	0	0	0	0	0	8	4	3	0	0	1.4736	1.2162	1.7311	1
764	0	0	3	0	0	1	4	1	0	0	0	89	0	0	0	2	2	0	0	0	2.3611	2.1038	2.6183	1
765	3	3	0	0	0	0	0	0	0	0	0	0	0	0	0	78	15	3	0	0	1.7922	1.5586	2.0258	1
766	0	0	0	0	0	0	0	0	0	1	0	0	89	0	0	9	2	1	0	0	2.2633	2.0325	2.4942	1
767	1	0	0	0	0	0	0	0	0	10	0	0	0	0	0	0	0	91	0	0	2.1309	1.9205	2.3413	1
768	0	0	0	0	32	0	0	0	0	63	0	0	0	0	1	3	0	1	1	1	1.6389	1.4178	1.86	1
769	1	0	0	0	0	0	0	4	0	1	2	0	0	0	0	0	0	94	0	0	2.198	1.963	2.433	1
770	0	0	2	2	0	0	95	0	0	0	0	0	0	1	0	0	0	0	0	2	3.1922	2.9496	3.4349	1
771	0	0	0	0	0	3	0	0	0	1	0	0	0	72	24	0	0	0	2	0	2.1484	1.9326	2.3642	1
772	0	0	0	0	0	0	0	99	0	0	1	0	0	0	0	0	0	2	0	0	2.5937	2.3833	2.8041	1
773	3	0	86	1	0	1	1	0	0	0	0	4	0	0	0	0	0	6	0	0	2.0953	1.8429	2.3478	1
774	0	0	0	0	0	0	0	11	0	85	3	0	0	0	0	0	0	2	0	0	1.7873	1.5534	2.0213	0.9902
775	0	0	0	1	19	0	4	1	0	52	0	0	3	8	4	2	0	3	0	0	1.1717	0.9299	1.4135	0.951
776	2	0	0	0	2	0	0	5	0	1	0	0	65	0	1	20	0	0	0	0	1.764	1.532	1.996	0.9412
777	0	0	0	0	0	0	0	0	0	50	2	0	24	4	0	3	5	8	0	0	1.2025	0.9849	1.4201	0.9412
778	23	0	0	7	0	2	0	0	0	1	0	0	3	2	0	30	2	25	0	0	0.96	0.781	1.1389	0.9314
779	1	0	0	0	0	0	2	0	1	18	3	0	25	37	4	0	3	1	0	0	1.2915	1.084	1.499	0.9314
780	1	0	3	3	0	2	0	0	0	1	0	1	0	24	2	0	0	0	0	0	1.547	1.1682	1.9257	0.3627
781	0	0	1	4	0	0	0	0	25	0	0	1	0	0	2	3	1	0	0	0	1.4554	1.0808	1.83	0.3627
782	0	0	0	33	0	1	0	0	3	0	0	0	0	0	0	0	0	0	0	0	1.9874	1.6067	2.3681	0.3627
783	1	0	2	57	0	4	0	0	2	1	1	1	1	0	0	1	31	0	0	0	1.4805	1.2547	1.7063	1
784	10	0	0	0	0	0	0	0	1	2	16	0	12	0	1	19	39	1	0	1	1.1521	0.9672	1.337	1
785	3	0	10	1	0	74	0	0	1	0	0	1	0	1	2	9	0	0	0	0	1.5423	1.2942	1.7905	1
786	4	0	0	0	1	13	0	0	1	24	2	0	2	5	0	27	0	16	7	0	0.7961	0.6122	0.9799	1
787	0	0	0	0	84	0	0	0	0	16	0	0	0	0	0	0	0	0	0	2	2.3919	2.1764	2.6074	1
788	0	4	0	0	4	0	0	0	0	0	0	0	0	0	0	1	0	0	0	93	2.846	2.6102	3.0818	1
789	0	0	0	0	0	0	0	2	0	37	5	0	0	0	0	0	0	58	0	0	1.6015	1.4103	1.7928	1
790	0	0	102	0	0	0	0	0	0	0	0	0	0	0	0	0	0	0	0	0	2.7027	2.5209	2.8845	1
791	0	0	0	101	0	0	0	0	0	0	0	0	0	1	0	0	0	0	0	0	2.5123	2.3189	2.7058	1
792	0	0	0	0	0	0	0	64	0	12	0	0	0	0	0	0	0	26	0	0	1.7796	1.6001	1.9591	1
793	0	0	0	0	1	0	0	99	0	0	0	0	0	0	0	0	0	2	0	0	2.59	2.3806	2.7993	1
794	0	0	0	0	0	0	0	82	0	9	2	0	0	0	0	0	0	9	0	0	2.0534	1.8256	2.2811	1
795	81	0	0	0	0	0	0	0	0	1	0	0	0	0	0	9	11	0	0	0	1.7226	1.5041	1.941	1
796	0	0	100	0	0	0	0	0	0	0	0	0	0	0	0	2	0	0	0	0	2.6152	2.4166	2.8138	1
797	1	0	0	0	0	0	0	0	0	0	1	0	0	2	32	3	63	0	0	0	1.784	1.5803	1.9876	1
798	17	0	3	0	0	0	1	1	0	0	0	74	0	1	0	1	4	0	0	0	1.9267	1.6844	2.1689	1
799	0	0	0	0	0	0	0	20	0	29	0	0	0	0	0	0	0	53	0	0	1.515	1.3571	1.6728	1
800	5	0	0	0	1	0	0	9	0	0	0	0	0	0	1	2	84	0	0	0	1.9997	1.7588	2.2406	1
801	0	0	0	0	0	1	0	0	0	0	0	0	0	0	0	0	0	101	0	0	2.45	2.2581	2.6419	1
802	0	0	0	0	7	0	0	0	0	1	0	0	0	0	0	93	1	0	0	0	2.1725	1.9486	2.3965	1
803	0	0	0	0	0	0	1	0	0	0	0	0	4	91	5	0	0	0	0	0	2.5754	2.341	2.8097	0.9902
804	57	0	3	0	0	0	0	4	2	0	0	1	0	0	28	0	1	5	0	0	1.3355	1.1171	1.5538	0.9902
805	1	0	91	2	0	0	4	1	0	0	0	1	0	0	0	1	0	0	0	0	2.3116	2.0594	2.5638	0.9902
806	3	0	0	0	0	0	0	0	0	0	0	0	35	0	0	58	2	0	1	2	1.6791	1.4723	1.8858	0.9902
807	1	0	0	6	0	52	0	0	33	0	0	0	0	0	7	1	0	0	1	0	1.4385	1.2382	1.6387	0.9902
808	1	0	0	0	0	0	0	7	0	0	0	0	34	0	3	1	53	2	0	0	1.6053	1.4042	1.8064	0.9902
809	70	0	0	1	0	0	2	0	0	1	0	0	19	2	1	4	1	0	0	0	1.5086	1.2642	1.7529	0.9902
810	0	2	0	0	0	0	0	1	0	0	0	0	0	0	0	0	0	0	0	0	1.3862	0.7337	2.0387	0.0294
811	0	0	0	0	0	0	0	0	0	0	0	0	0	0	0	0	0	1	0	0	1.0532	0.449	1.6574	0.0098
812	0	0	0	0	0	0	0	0	0	0	0	0	0	0	0	1	0	0	0	0	1.0479	0.441	1.6548	0.0098
813	0	2	0	0	0	1	3	0	0	1	0	0	0	5	71	1	0	0	14	1	1.9629	1.6884	2.2373	0.9706
814	0	0	0	0	0	0	0	0	1	6	0	0	94	0	0	0	0	0	0	0	2.4584	2.2422	2.6745	0.9902
815	0	0	5	3	0	91	1	0	0	0	0	0	0	0	1	0	0	0	0	0	2.0584	1.8194	2.2974	0.9902
816	0	0	0	1	0	100	0	0	0	0	0	0	0	0	0	0	0	0	0	0	2.3678	2.1744	2.5611	0.9902
817	0	0	0	0	0	1	0	0	1	0	0	72	0	0	26	1	0	0	0	0	2.1433	1.9407	2.3459	0.9902
818	0	0	0	0	0	0	0	25	0	61	1	0	0	0	0	0	4	10	0	0	1.4266	1.2238	1.6294	0.9902
819	0	0	0	0	0	0	0	32	0	12	0	0	0	0	0	0	0	57	0	0	1.6625	1.4927	1.8322	0.9902
820	0	0	0	97	0	1	0	0	0	0	0	0	0	3	0	0	0	0	0	0	2.3996	2.1858	2.6133	0.9902
821	21	0	0	4	0	0	0	0	0	15	0	0	0	0	1	53	4	3	0	0	1.1741	0.9773	1.371	0.9902
822	0	0	0	0	2	0	0	6	0	37	0	0	0	0	1	0	0	55	0	0	1.5094	1.3179	1.7009	0.9902
823	0	10	0	0	1	1	0	0	0	1	0	0	0	0	0	78	9	0	0	0	1.8999	1.6518	2.1479	0.9804
824	0	0	0	0	0	0	0	0	0	0	0	0	0	0	0	0	0	100	0	0	2.4921	2.3086	2.6757	0.9804
825	3	0	1	2	0	0	0	0	0	2	1	0	0	0	0	0	7	85	0	0	1.9089	1.6563	2.1615	0.9902
826	0	0	0	0	0	3	0	0	0	0	0	0	0	0	0	0	0	0	0	0	1.1901	0.5196	1.8605	0.0294
827	0	0	0	0	0	0	0	0	0	0	0	0	0	0	0	0	0	3	0	0	1.2177	0.553	1.8825	0.0294
828	0	0	0	0	0	100	0	0	0	0	0	0	0	0	1	0	0	0	0	0	2.3683	2.1747	2.5619	0.9902
829	3	0	0	0	4	0	0	1	0	3	0	0	0	0	0	82	1	7	0	0	1.781	1.528	2.034	0.9902
830	0	0	0	0	1	0	2	0	0	1	0	0	80	0	0	17	0	0	0	0	2.1134	1.89	2.3367	0.9902
831	0	0	0	0	1	0	1	0	0	0	0	0	96	0	1	2	0	0	0	0	2.5183	2.2882	2.7484	0.9902
832	0	0	0	0	1	0	0	2	0	0	0	0	0	0	0	2	33	63	0	0	1.7588	1.563	1.9546	0.9902
833	0	0	0	0	5	0	0	0	0	1	0	0	0	0	0	0	0	0	0	95	2.9367	2.7174	3.156	0.9902
834	0	0	0	1	0	0	1	0	3	0	0	64	0	0	0	30	1	1	0	0	1.8971	1.6831	2.111	0.9902
835	0	0	0	0	0	0	0	14	0	3	0	0	0	0	0	0	0	83	1	0	2.0022	1.7792	2.2251	0.9902
836	14	0	0	0	0	0	1	1	1	0	0	0	0	0	0	46	37	1	0	0	1.4329	1.2483	1.6176	0.9902
837	0	1	0	0	27	0	0	0	0	10	0	0	0	0	0	40	0	0	23	0	1.7151	1.5133	1.9168	0.9902
838	0	0	0	0	1	3	0	1	0	17	2	0	0	0	5	1	0	5	66	0	2.417	2.131	2.703	0.9902
839	2	0	0	0	0	0	0	2	0	56	5	0	2	0	0	1	2	31	0	0	1.3146	1.0927	1.5366	0.9902
840	58	0	0	0	0	0	0	0	0	0	0	0	0	0	0	24	3	16	0	0	1.4017	1.2217	1.5817	0.9902
841	1	0	1	1	0	91	0	0	0	0	0	5	0	0	0	1	1	0	0	0	2.0381	1.7923	2.2839	0.9902
842	0	99	0	0	0	0	0	0	0	0	0	0	0	0	0	0	0	1	0	1	3.6697	3.4549	3.8844	0.9902
843	0	0	0	0	0	96	1	0	0	0	0	0	0	0	0	2	0	2	0	0	2.2121	1.9875	2.4366	0.9902
844	19	0	0	0	0	1	0	1	1	20	3	1	9	8	5	20	10	3	0	0	0.5813	0.4241	0.7385	0.9902
845	1	0	7	61	0	1	1	0	0	0	0	4	0	0	0	25	1	0	0	0	1.5272	1.3092	1.7453	0.9902
846	0	0	0	0	0	0	0	0	0	96	0	0	1	1	0	0	0	3	0	0	2.0148	1.7926	2.237	0.9902
847	0	0	0	0	0	0	0	0	0	0	0	0	100	0	0	0	0	1	0	0	2.6894	2.4949	2.8839	0.9902
848	0	0	0	0	1	0	0	1	0	99	0	0	0	0	0	0	0	0	0	0	2.1226	1.9174	2.3279	0.9902
849	0	0	0	0	1	0	0	69	0	30	0	0	0	0	0	0	1	0	0	0	1.9173	1.7244	2.1102	0.9902
850	5	1	0	0	0	0	0	0	0	0	0	2	0	1	1	35	56	0	0	0	1.6077	1.4017	1.8137	0.9902
851	61	0	0	0	0	0	2	0	0	19	0	0	16	0	0	1	0	3	0	0	1.3455	1.1398	1.5511	1
852	0	15	0	0	0	0	1	0	0	0	0	0	0	0	44	41	0	0	0	0	1.757	1.5694	1.9447	0.9902
853	4	0	1	0	3	28	0	1	0	0	0	0	2	0	6	49	0	0	0	8	1.203	0.9929	1.4131	1
854	0	0	0	0	0	3	0	0	0	0	0	0	0	0	0	0	0	0	0	0	1.1901	0.5196	1.8605	0.0294
855	31	0	0	0	0	2	0	0	0	0	0	0	0	0	0	0	1	2	0	0	1.658	1.2623	2.0536	0.3529
856	0	0	0	1	2	1	0	0	0	22	8	0	0	0	0	0	0	68	0	0	1.64	1.4194	1.8605	1
857	1	0	0	0	1	0	0	0	0	29	0	0	62	0	0	9	0	0	0	0	1.682	1.4869	1.8771	1
858	9	5	1	1	0	16	0	0	0	4	0	0	1	0	1	11	52	0	0	0	1.1905	0.9734	1.4077	0.9902
859	1	0	3	80	0	12	0	0	0	0	0	1	0	4	0	0	0	0	0	0	1.8778	1.6387	2.1169	0.9902
860	0	0	1	10	0	90	0	0	0	0	0	0	0	0	0	0	0	0	0	0	2.0883	1.8751	2.3016	0.9902
861	20	1	0	6	0	8	1	0	0	0	2	0	4	0	1	28	26	1	0	0	0.8951	0.7125	1.0777	0.9608
862	5	0	1	65	0	8	0	0	12	0	0	0	0	3	0	3	1	1	0	0	1.4464	1.2036	1.6892	0.9706
863	1	0	0	0	0	0	0	0	0	0	0	0	0	0	0	0	0	0	0	0	1.0279	0.4073	1.6486	0.0098
864	1	0	5	80	0	5	0	0	1	3	0	0	0	3	2	0	0	0	0	0	1.8019	1.5401	2.0637	0.9804
865	0	0	10	3	0	0	2	0	0	0	1	1	0	0	0	0	1	2	0	16	1.4351	1.1032	1.7671	0.3529
866	0	0	7	0	0	25	0	0	0	0	0	0	0	0	0	3	0	0	0	0	1.5837	1.2335	1.934	0.3431
867	0	0	1	0	0	0	13	0	1	0	0	4	0	1	0	1	0	0	0	14	1.7805	1.4469	2.1142	0.3431
868	0	0	0	0	2	0	0	0	0	33	0	0	0	0	0	0	0	1	0	0	1.7581	1.3625	2.1538	0.3529
869	5	0	0	0	1	0	1	0	0	1	0	5	0	0	0	3	2	0	0	18	1.379	1.0396	1.7184	0.3529
870	0	0	0	3	0	0	0	0	0	0	0	0	0	0	0	0	0	0	0	0	1.2379	0.5763	1.8996	0.0294
871	0	2	0	0	1	0	0	0	0	0	0	0	0	0	0	0	0	0	0	0	1.4149	0.7668	2.063	0.0294
872	1	0	0	0	0	0	0	0	0	0	1	0	0	0	0	0	0	34	0	0	2.067	1.6728	2.4612	0.3529
873	2	0	0	3	2	0	0	0	0	0	0	0	0	0	0	28	1	0	0	0	1.5916	1.1986	1.9845	0.3529
874	0	0	0	0	0	0	0	0	0	1	2	0	0	0	0	1	29	0	0	3	1.8407	1.4339	2.2475	0.3529
875	0	0	4	37	0	54	0	0	0	0	0	1	0	0	5	0	0	1	0	0	1.5199	1.3249	1.7148	1
876	3	0	28	1	0	3	0	0	0	2	0	3	3	1	0	56	0	0	0	2	1.3541	1.126	1.5823	1
877	8	0	0	13	1	43	0	0	0	0	2	0	0	0	10	0	1	24	0	0	1.0729	0.8937	1.2522	1
878	0	0	0	0	0	3	0	0	1	46	2	4	3	0	25	13	2	3	0	0	0.9943	0.7849	1.2038	1
879	0	0	1	0	0	0	0	11	0	0	1	0	0	0	1	0	2	86	0	0	2.0048	1.7675	2.242	1
880	0	0	0	9	0	2	5	0	0	10	0	8	0	39	1	26	2	0	0	0	1.1807	0.9909	1.3706	1
881	5	0	0	0	0	1	0	1	0	31	2	0	0	0	0	0	0	62	0	0	1.5324	1.3282	1.7366	1
882	5	0	0	0	0	0	0	2	0	0	1	0	0	0	1	2	91	0	0	0	2.18	1.9356	2.4244	1
883	14	0	0	0	0	0	0	22	0	0	0	0	0	0	0	1	52	13	0	0	1.4281	1.2558	1.6003	1
884	0	0	0	2	0	0	0	0	1	0	0	0	0	92	7	0	0	0	0	0	2.5806	2.3525	2.8087	1
885	0	0	0	0	0	0	0	0	0	0	0	0	0	0	102	0	0	0	0	0	2.634	2.4525	2.8154	1
886	0	0	0	0	0	0	0	15	0	73	0	0	0	1	9	1	0	3	0	0	1.4978	1.2702	1.7255	1
887	0	0	0	0	0	0	0	0	0	0	0	0	0	102	0	0	0	0	0	0	2.9692	2.786	3.1525	1
888	3	0	0	6	0	4	0	0	30	0	0	2	0	1	49	0	1	5	1	0	1.3065	1.0916	1.5214	1
889	15	0	0	0	0	0	0	1	0	0	1	0	1	0	0	28	56	0	0	0	1.5315	1.3445	1.7185	1
890	0	0	0	0	0	0	0	0	0	0	0	0	0	0	0	100	2	0	0	0	2.3736	2.1755	2.5718	1
891	0	0	0	0	0	0	0	0	0	1	0	0	101	0	0	0	0	0	0	0	2.6898	2.4973	2.8824	1
892	2	0	0	0	0	0	0	0	0	0	0	0	100	0	0	0	0	0	0	0	2.6485	2.4501	2.847	1
893	0	0	0	0	0	0	0	11	0	88	0	0	0	0	0	0	0	3	0	0	1.8408	1.6226	2.059	1
894	0	0	0	0	0	102	0	0	0	0	0	0	0	0	0	0	0	0	0	0	2.4136	2.233	2.5942	1
895	0	0	0	0	0	102	0	0	0	0	0	0	0	0	0	0	0	0	0	0	2.4136	2.233	2.5942	1
896	0	0	0	0	0	0	49	0	0	0	0	0	0	0	1	0	36	1	0	15	2.1322	1.9396	2.3247	1
897	0	0	0	0	101	0	0	0	0	0	0	0	0	0	0	0	0	1	0	0	2.9433	2.7487	3.1379	1
898	0	6	0	0	7	1	15	0	3	1	0	1	0	5	60	2	0	1	0	0	1.5602	1.3094	1.811	1
899	0	0	0	0	0	0	0	91	0	10	0	0	0	0	0	0	0	1	0	0	2.3328	2.1199	2.5457	1
900	0	0	0	0	0	0	28	0	0	4	0	1	0	59	2	0	0	0	0	8	2.0787	1.8651	2.2924	1
901	0	0	0	0	1	0	0	0	0	100	1	0	0	0	0	0	0	0	0	0	2.1305	1.9244	2.3365	1
902	22	0	0	0	1	4	0	0	0	1	0	0	34	0	0	39	0	1	0	0	1.3108	1.1391	1.4825	1
903	0	0	15	0	0	1	8	0	2	0	0	55	0	0	0	7	14	0	0	0	1.5594	1.3536	1.7652	1
904	2	0	0	0	0	0	0	0	2	0	1	0	0	0	2	2	93	0	0	0	2.2414	1.9965	2.4863	1
905	3	0	0	7	0	0	0	1	0	1	6	0	0	0	0	0	0	84	0	0	1.9229	1.6757	2.1702	1
906	0	0	0	0	0	0	0	100	0	0	0	0	0	0	0	0	1	1	0	0	2.6271	2.4236	2.8305	1
907	0	0	0	0	0	0	0	0	0	1	0	0	70	0	0	30	1	0	0	0	2.0015	1.8137	2.1893	1
908	0	0	0	0	0	1	0	0	0	0	0	0	0	0	0	0	0	0	0	0	1.0429	0.4331	1.6526	0.0098
909	0	0	0	0	0	0	0	0	1	0	0	0	0	0	0	0	0	0	0	0	1.0715	0.4735	1.6694	0.0098
910	9	0	62	0	0	31	0	0	0	0	0	0	0	0	0	0	0	0	0	0	1.7682	1.5913	1.9451	1
911	0	0	0	0	0	0	0	5	0	0	0	1	0	0	0	0	0	96	0	0	2.2882	2.0732	2.5033	1
912	0	0	0	0	0	0	0	0	0	0	0	0	75	0	0	27	0	0	0	0	2.1257	1.9476	2.3039	1
913	0	0	0	0	0	0	0	1	0	0	0	0	0	0	0	0	0	101	0	0	2.4521	2.2594	2.6447	1
914	0	1	0	0	0	0	74	0	1	0	0	5	0	12	5	4	0	0	0	0	2.4439	2.1905	2.6973	1
915	1	0	0	0	0	0	0	83	0	1	7	0	0	0	0	0	2	8	0	0	2.1011	1.8571	2.345	1
916	0	0	0	0	0	0	0	0	0	0	0	0	0	0	0	102	0	0	0	0	2.4537	2.2729	2.6345	1
917	68	0	0	0	0	0	0	0	0	0	0	0	0	0	0	31	3	0	0	0	1.673	1.4911	1.855	1
918	1	0	0	0	0	4	35	0	0	0	0	2	1	2	16	39	0	0	0	2	1.5502	1.336	1.7644	1
919	0	0	4	0	0	0	73	0	0	0	0	1	0	20	3	0	0	0	0	1	2.5568	2.3225	2.7912	1
920	0	0	0	0	0	0	0	0	0	102	0	0	0	0	0	0	0	0	0	0	2.2039	2.0239	2.3839	1
921	0	1	0	0	0	0	29	0	3	3	0	0	0	21	44	0	0	0	0	1	1.7328	1.5353	1.9304	1
922	0	0	0	5	0	0	0	0	71	0	2	0	0	12	11	1	0	0	0	0	1.7624	1.5334	1.9914	1
923	0	0	0	0	0	0	0	0	0	102	0	0	0	0	0	0	0	0	0	0	2.2039	2.0239	2.3839	1
924	0	0	0	0	1	0	0	0	0	100	0	0	0	0	0	0	0	1	0	0	2.1232	1.92	2.3264	1
925	0	0	0	1	0	0	0	0	0	0	0	0	0	99	2	0	0	0	0	0	2.83	2.6198	3.0403	1
926	1	1	40	1	0	3	0	1	1	0	0	35	0	0	0	6	13	0	0	0	1.3885	1.1922	1.5848	1
927	0	0	0	0	1	0	0	0	0	0	0	89	0	0	0	12	0	0	0	0	2.4521	2.2395	2.6647	1
928	63	0	0	0	0	0	0	1	0	0	0	1	1	0	0	8	11	17	0	0	1.3287	1.1167	1.5408	1
929	0	0	97	2	0	0	0	0	0	0	0	3	0	0	0	0	0	0	0	0	2.5043	2.2871	2.7215	1
930	3	0	38	8	0	0	3	0	1	0	0	41	0	0	1	7	0	0	0	0	1.4722	1.2745	1.6699	1
931	0	0	0	0	61	0	0	1	0	5	0	0	0	0	0	30	1	3	0	1	1.8263	1.6116	2.0411	1
932	1	0	0	0	0	0	0	0	0	0	0	0	0	0	0	1	100	0	0	0	2.5235	2.3213	2.7258	1
933	36	0	0	0	0	2	1	0	0	0	0	0	0	0	0	63	0	0	0	0	1.6857	1.5029	1.8685	1
934	0	0	0	0	0	10	0	0	0	1	0	0	27	9	55	0	0	0	0	0	1.5904	1.406	1.7748	1
935	0	0	0	0	10	0	0	0	0	0	0	0	0	0	0	0	0	0	0	92	2.8657	2.6574	3.0739	1
936	0	0	0	0	30	0	0	4	0	67	0	0	0	0	0	0	0	1	0	0	1.7175	1.5143	1.9208	1
937	0	0	1	0	0	0	1	0	3	0	0	96	0	0	0	1	0	0	0	0	2.6182	2.3871	2.8493	1
938	29	0	0	0	0	0	0	2	0	1	0	0	0	0	0	3	23	44	0	0	1.298	1.1286	1.4673	1
939	0	0	1	0	0	3	1	0	0	0	0	4	0	0	0	87	6	0	0	0	1.9398	1.6917	2.1878	1
940	0	0	102	0	0	0	0	0	0	0	0	0	0	0	0	0	0	0	0	0	2.7027	2.5209	2.8845	1
941	0	0	0	0	92	0	0	1	0	9	0	0	0	0	0	0	0	0	0	0	2.6059	2.3883	2.8236	1
942	1	0	0	0	1	0	0	21	1	0	0	1	0	0	0	3	71	3	0	0	1.772	1.5419	2.0022	1
943	0	0	0	0	0	0	0	1	0	1	0	0	0	0	0	0	0	100	0	0	2.4053	2.2031	2.6075	1
944	0	0	0	0	0	0	0	5	21	2	11	0	0	1	0	2	60	0	0	0	1.5963	1.3791	1.8134	1
945	0	0	0	60	0	0	0	1	32	0	0	0	0	0	9	0	0	0	0	0	1.7269	1.5459	1.908	1
946	1	0	90	10	0	0	0	1	0	0	0	0	0	0	0	0	0	0	0	0	2.3023	2.0825	2.5222	1
947	0	0	0	0	0	0	0	0	0	70	0	0	0	0	0	24	0	7	0	1	1.5357	1.3369	1.7346	1
948	0	0	2	3	0	0	1	1	36	0	0	33	0	0	0	18	0	0	0	8	1.3561	1.1747	1.5374	1
949	0	0	0	0	0	0	0	0	0	0	0	1	0	0	0	81	20	0	0	0	1.9866	1.789	2.1842	1
950	0	101	0	0	0	0	0	0	0	0	0	0	0	0	0	1	0	0	0	0	3.7253	3.5232	3.9274	1
951	0	1	0	0	1	0	3	0	0	0	0	1	0	0	0	0	0	0	0	96	2.9332	2.6975	3.1689	1
952	0	0	0	93	0	0	3	0	1	0	0	0	0	4	1	0	0	0	0	0	2.2435	2.0032	2.4838	1
953	1	0	1	0	0	0	59	0	5	0	0	9	0	0	8	19	0	0	0	0	1.9766	1.7479	2.2054	1
954	0	0	0	2	0	1	0	19	0	1	1	0	0	0	0	0	3	75	0	0	1.7837	1.5537	2.0138	1
955	0	0	0	0	0	0	0	0	0	0	0	0	0	0	0	0	0	0	99	3	3.8946	3.6791	4.1101	1
956	0	0	0	0	0	0	0	0	0	0	0	0	0	0	0	1	101	0	0	0	2.571	2.3785	2.7634	1
957	0	0	0	0	2	0	0	2	0	98	0	0	0	0	0	0	0	0	0	0	2.0616	1.8466	2.2767	1
958	0	0	0	0	2	0	0	0	0	0	0	0	0	0	0	64	36	0	0	0	1.8397	1.6638	2.0157	1
959	0	0	0	0	0	0	0	0	0	0	0	0	0	0	0	0	0	0	102	0	4.0393	3.8462	4.2324	1
960	1	0	0	3	0	0	0	0	22	0	2	3	1	0	3	54	13	0	0	0	1.2853	1.0714	1.4991	1
961	4	0	0	0	0	0	0	1	13	0	0	12	0	0	2	12	57	1	0	0	1.3668	1.1577	1.5758	1
962	0	0	0	1	0	0	0	0	16	1	6	0	0	62	1	2	13	0	0	0	1.7592	1.5369	1.9815	1
963	11	0	0	0	0	0	0	25	0	0	0	0	0	0	0	1	26	39	0	0	1.3226	1.1739	1.4713	1
964	0	0	0	0	0	102	0	0	0	0	0	0	0	0	0	0	0	0	0	0	2.4136	2.233	2.5942	1
965	0	0	102	0	0	0	0	0	0	0	0	0	0	0	0	0	0	0	0	0	2.7027	2.5209	2.8845	1
966	0	0	0	0	1	0	0	0	0	101	0	0	0	0	0	0	0	0	0	0	2.1653	1.9724	2.3582	1
967	0	0	0	0	0	0	0	0	0	0	0	0	102	0	0	0	0	0	0	0	2.7391	2.5572	2.9211	1
968	0	0	0	0	0	0	0	4	0	0	0	87	0	0	0	11	0	0	0	0	2.3694	2.15	2.5888	1
969	0	0	0	0	67	0	0	0	0	1	3	0	0	0	0	0	1	30	0	0	2.0915	1.8867	2.2962	1
970	0	0	0	0	0	0	0	91	0	5	5	0	0	0	0	0	0	1	0	0	2.3348	2.1014	2.5681	1
971	0	0	2	1	0	1	2	0	5	0	0	11	0	1	60	19	0	0	0	0	1.4728	1.2484	1.6972	1
972	2	0	0	0	0	0	0	0	0	0	0	0	0	0	0	0	0	100	0	0	2.4098	2.2126	2.6071	1
973	0	1	0	0	1	0	0	0	0	0	0	0	0	0	0	100	0	0	0	0	2.3781	2.1713	2.585	1
974	30	0	67	0	0	1	0	0	0	0	0	4	0	0	0	0	0	0	0	0	1.8463	1.6524	2.0401	1
975	12	0	0	64	0	3	0	0	9	0	0	0	0	14	0	0	0	0	0	0	1.5479	1.3403	1.7554	1
976	0	0	0	1	0	0	2	0	1	0	0	87	0	0	0	6	5	0	0	0	2.3015	2.0538	2.5492	1
977	0	0	0	0	0	0	0	1	0	101	0	0	0	0	0	0	0	0	0	0	2.1633	1.9712	2.3553	1
978	0	0	0	0	0	0	0	0	0	0	0	0	0	0	1	1	99	0	0	0	2.5233	2.3189	2.7276	0.9902
979	0	0	0	0	0	101	0	0	0	0	0	0	0	0	0	1	0	0	0	0	2.3691	2.1774	2.5608	1
980	0	0	0	0	0	0	0	1	0	40	6	0	0	0	0	0	0	55	0	0	1.6003	1.4138	1.7868	1
981	0	0	3	0	0	0	0	0	25	0	0	70	0	1	0	2	0	0	0	1	2.0172	1.8013	2.2332	1
982	5	0	0	0	0	0	0	0	0	1	0	0	95	0	0	0	1	0	0	0	2.4484	2.2265	2.6703	1
983	55	0	0	5	0	0	0	0	0	0	0	0	0	0	0	6	26	9	0	1	1.2817	1.0852	1.4782	1
984	33	0	0	0	0	0	0	9	0	0	0	0	0	0	0	0	0	60	0	0	1.6257	1.4519	1.7994	1
985	21	0	0	1	0	0	0	3	3	0	0	1	0	0	0	25	48	0	0	0	1.3152	1.1318	1.4985	1
986	16	0	0	0	0	0	0	4	0	0	13	0	0	0	0	16	50	3	0	0	1.3457	1.1541	1.5374	1
987	0	0	0	0	0	0	3	0	0	0	0	0	0	0	98	0	0	0	0	1	2.4993	2.2824	2.7161	1
988	0	0	0	0	0	0	0	1	0	1	0	0	0	0	0	0	0	100	0	0	2.4053	2.2031	2.6075	1
989	0	0	0	0	0	0	0	5	0	2	0	0	0	0	0	0	0	95	0	0	2.2441	2.0264	2.4618	1
990	0	0	0	0	5	0	1	0	0	0	0	0	0	0	0	0	0	0	0	96	2.9503	2.7309	3.1697	1
991	0	0	102	0	0	0	0	0	0	0	0	0	0	0	0	0	0	0	0	0	2.7027	2.5209	2.8845	1
992	0	0	0	0	0	102	0	0	0	0	0	0	0	0	0	0	0	0	0	0	2.4136	2.233	2.5942	1
993	0	0	0	0	0	102	0	0	0	0	0	0	0	0	0	0	0	0	0	0	2.4136	2.233	2.5942	1
994	0	0	0	0	0	0	0	0	0	0	0	0	0	0	0	0	0	102	0	0	2.4956	2.3147	2.6765	1
995	0	0	0	0	102	0	0	0	0	0	0	0	0	0	0	0	0	0	0	0	2.9933	2.8099	3.1766	1
996	0	0	0	0	0	0	0	37	0	65	0	0	0	0	0	0	0	0	0	0	1.7806	1.6129	1.9484	1
997	6	0	1	0	0	95	0	0	0	0	0	0	0	0	0	0	0	0	0	0	2.1641	1.951	2.3773	1
998	0	0	0	0	0	0	0	0	0	0	0	0	102	0	0	0	0	0	0	0	2.7391	2.5572	2.9211	1
999	0	0	0	0	0	0	0	92	0	0	2	0	0	0	0	0	0	8	0	0	2.383	2.1624	2.6037	1
1000	0	0	0	0	100	0	0	0	0	2	0	0	0	0	0	0	0	0	0	0	2.8964	2.6963	3.0965	1
1001	0	0	0	0	0	102	0	0	0	0	0	0	0	0	0	0	0	0	0	0	2.4136	2.233	2.5942	1
1002	0	0	102	0	0	0	0	0	0	0	0	0	0	0	0	0	0	0	0	0	2.7027	2.5209	2.8845	1
1003	0	0	0	0	0	0	0	1	0	0	100	0	0	0	0	0	1	0	0	0	3.3481	3.1388	3.5573	1
1004	0	0	0	0	1	0	0	0	0	100	0	0	0	0	0	0	0	1	0	0	2.1232	1.92	2.3264	1
1005	63	0	0	0	0	0	0	0	0	0	0	0	0	0	0	0	0	39	0	0	1.75	1.5911	1.9088	1
1006	1	0	0	0	0	0	0	0	0	0	0	0	0	0	0	0	100	1	0	0	2.5238	2.3215	2.7261	1
1007	70	2	0	0	9	0	0	0	0	1	0	0	16	0	0	3	0	1	0	0	1.5259	1.2902	1.7615	1
1008	0	0	0	0	0	0	11	0	0	0	0	90	0	0	0	1	0	0	0	0	2.5828	2.3646	2.801	1
1009	0	0	0	4	0	0	0	0	0	0	0	33	2	60	2	0	1	0	0	0	1.996	1.7916	2.2004	1
1010	0	6	0	2	2	0	38	1	16	3	0	4	0	17	1	1	0	0	0	11	1.4488	1.2449	1.6528	1
1011	1	1	0	0	0	0	0	0	0	0	0	0	5	0	0	7	88	0	0	0	2.1314	1.8944	2.3683	1
1012	0	0	0	0	0	0	0	0	0	0	0	0	0	102	0	0	0	0	0	0	2.9692	2.786	3.1525	1
1013	0	0	0	0	0	0	0	0	0	0	0	0	0	0	0	0	0	102	0	0	2.4956	2.3147	2.6765	1
1014	9	0	0	0	0	0	0	1	0	0	0	0	0	0	0	0	6	86	0	0	1.9752	1.75	2.2004	1
1015	0	0	0	0	0	0	0	0	0	0	0	0	0	0	0	0	0	102	0	0	2.4956	2.3147	2.6765	1
1016	0	0	0	0	0	1	7	0	0	1	6	0	0	12	49	0	4	21	1	0	1.3587	1.1475	1.5699	1
1017	0	0	0	0	0	0	0	0	0	0	0	0	0	0	0	0	0	102	0	0	2.4956	2.3147	2.6765	1
1018	0	0	0	0	0	0	0	0	0	0	0	101	0	0	0	1	0	0	0	0	2.8298	2.636	3.0236	1
1019	0	0	99	2	0	1	0	0	0	0	0	0	0	0	0	0	0	0	0	0	2.5693	2.361	2.7776	1
1020	0	0	0	0	0	0	0	60	0	0	0	0	0	0	0	0	0	42	0	0	1.9948	1.8371	2.1525	1
1021	0	0	0	0	0	0	0	0	0	22	0	0	80	0	0	0	0	0	0	0	2.1421	1.953	2.3312	1
1022	96	0	0	0	0	0	0	0	0	0	0	0	0	0	0	5	1	0	0	0	2.0827	1.8697	2.2958	1
1023	0	0	0	0	0	0	54	0	0	0	0	31	0	2	0	3	1	0	0	11	2.1773	1.9706	2.3839	1
1024	0	102	0	0	0	0	0	0	0	0	0	0	0	0	0	0	0	0	0	0	3.7833	3.5932	3.9735	1
1025	1	0	0	0	0	0	0	0	0	3	0	0	13	0	0	85	0	0	0	0	1.9753	1.7556	2.1949	1
1026	0	0	2	0	0	100	0	0	0	0	0	0	0	0	0	0	0	0	0	0	2.3356	2.1373	2.534	1
1027	2	0	0	0	1	0	0	0	0	4	0	0	0	0	0	95	0	0	0	0	2.1744	1.9502	2.3986	1
1028	0	102	0	0	0	0	0	0	0	0	0	0	0	0	0	0	0	0	0	0	3.7833	3.5932	3.9735	1
1029	3	0	0	0	0	0	0	0	0	0	0	0	0	0	0	96	2	1	0	0	2.2102	1.9872	2.4331	1
1030	0	0	0	0	102	0	0	0	0	0	0	0	0	0	0	0	0	0	0	0	2.9933	2.8099	3.1766	1
1031	0	0	0	0	0	0	1	0	0	0	0	0	0	97	4	0	0	0	0	0	2.7668	2.55	2.9836	1
1032	0	0	0	0	27	0	0	0	0	0	0	0	0	0	0	0	0	0	0	75	2.5891	2.4078	2.7704	1
1033	0	3	0	0	0	0	1	1	0	64	0	0	0	6	0	27	0	0	0	0	1.4636	1.2443	1.6828	1
1034	0	0	0	37	0	1	1	0	1	0	0	0	0	55	5	2	0	0	0	0	1.8278	1.6225	2.0332	1
1035	5	0	0	53	0	43	0	0	0	0	1	0	0	0	0	0	0	0	0	0	1.6675	1.4903	1.8447	1
1036	3	0	0	0	0	0	0	0	0	20	9	0	0	0	0	66	0	4	0	0	1.5387	1.3217	1.7557	1
1037	0	0	0	0	0	0	0	0	0	0	0	0	0	0	0	0	102	0	0	0	2.6175	2.4361	2.7989	1
1038	0	0	0	0	0	0	0	0	0	0	0	0	102	0	0	0	0	0	0	0	2.7391	2.5572	2.9211	1
1039	0	8	0	0	0	0	0	8	0	21	1	0	0	17	20	11	5	2	9	0	0.9227	0.7501	1.0953	1
1040	0	0	0	0	0	0	0	4	0	0	0	0	0	0	0	0	0	98	0	0	2.3563	2.152	2.5606	1
1041	0	0	9	0	0	0	52	0	0	0	0	0	0	1	9	23	5	0	0	3	1.7959	1.5763	2.0154	1
1042	3	1	28	1	1	0	9	0	0	0	0	0	0	0	0	54	1	0	0	4	1.4701	1.247	1.6932	1
1043	2	0	0	0	0	0	0	4	0	1	1	0	0	0	0	0	0	94	0	0	2.1878	1.954	2.4216	1
1044	0	2	2	30	0	0	2	0	0	0	0	0	0	3	2	0	0	0	61	0	2.5192	2.2602	2.7783	1
1045	0	1	0	0	0	0	1	0	0	0	0	0	0	0	0	1	0	0	0	99	3.0436	2.8247	3.2625	1
1046	13	0	3	0	0	0	0	0	0	9	0	0	0	1	0	76	0	0	0	0	1.6628	1.4402	1.8853	1
1047	3	0	0	0	0	0	0	5	0	54	0	0	6	0	0	26	1	6	0	1	1.1325	0.9219	1.343	1
1048	0	0	0	0	0	1	0	0	0	0	0	0	0	0	0	0	0	0	0	0	1.0429	0.4331	1.6526	0.0098
1049	0	0	0	0	0	0	0	0	0	0	1	0	0	0	0	0	0	0	0	0	1.1945	0.5586	1.8304	0.0098
1050	0	0	0	0	0	0	0	1	0	0	0	0	0	0	0	0	0	0	0	0	1.0833	0.4873	1.6794	0.0098
1051	3	0	61	3	0	18	0	0	0	0	0	0	0	0	0	0	0	0	0	1	1.8322	1.596	2.0685	0.8431
1052	1	2	41	7	0	41	0	0	0	0	0	2	0	0	0	7	0	0	0	1	1.3661	1.164	1.5682	1
1053	1	0	60	2	0	34	0	0	0	0	1	1	0	0	2	0	1	0	0	0	1.6977	1.4855	1.9098	1
1054	5	0	0	1	1	0	0	35	3	4	4	1	6	0	0	21	12	8	0	0	0.8619	0.6776	1.0461	0.9902
1055	1	0	23	0	0	2	8	1	1	5	0	30	0	22	2	7	0	0	0	0	1.1554	0.9779	1.3328	1
1056	26	0	0	0	3	0	0	3	0	61	0	0	4	0	0	0	4	1	0	0	1.2574	1.0387	1.476	1
1057	0	0	0	1	0	0	0	1	1	55	9	0	0	0	3	0	31	1	0	0	1.3898	1.1738	1.6058	1
1058	1	0	0	0	0	0	0	10	0	0	1	0	0	0	0	0	0	90	0	0	2.1407	1.919	2.3624	1
1059	0	2	0	0	2	0	8	0	0	1	1	0	0	0	0	2	0	25	0	61	1.9635	1.7313	2.1956	1
1060	0	0	0	0	9	0	0	85	0	7	0	0	0	0	0	0	0	1	0	0	2.1702	1.9433	2.3971	1
1061	2	0	0	0	14	0	0	2	2	0	0	0	0	0	27	0	55	0	0	0	1.585	1.3911	1.7788	1
1062	0	0	0	0	0	102	0	0	0	0	0	0	0	0	0	0	0	0	0	0	2.4136	2.233	2.5942	1
1063	13	0	4	0	1	0	1	4	0	0	1	8	0	0	0	17	49	4	0	0	1.1228	0.915	1.3305	1
1064	0	0	0	0	0	67	0	0	0	0	0	3	0	0	2	29	0	1	0	0	1.6629	1.462	1.8638	1
1065	0	0	0	0	101	0	0	0	0	1	0	0	0	0	0	0	0	0	0	0	2.9414	2.7473	3.1356	1
1066	4	0	0	0	0	8	0	0	0	1	0	0	11	0	0	58	20	0	0	0	1.3676	1.17	1.5652	1
1067	2	0	8	33	0	39	0	3	2	0	0	1	0	0	8	4	0	2	0	0	1.0455	0.8485	1.2426	1
1068	0	0	72	24	0	0	0	0	1	0	0	1	0	2	0	0	0	1	0	1	1.9179	1.6978	2.1379	1
1069	5	0	0	1	0	0	2	0	18	3	0	5	15	4	1	43	2	0	0	3	0.9626	0.7558	1.1694	1
1070	0	0	3	8	0	0	4	0	8	6	0	0	11	52	0	3	6	0	0	0	1.3202	1.1005	1.5399	0.9902
1071	65	0	1	1	15	0	0	0	0	0	0	0	0	0	0	12	5	1	0	1	1.4119	1.1823	1.6416	0.9902
1072	0	0	0	0	3	0	0	1	0	92	0	0	0	0	0	0	0	5	0	0	1.9061	1.6745	2.1377	0.9902
1073	0	0	4	13	0	0	0	0	1	1	0	0	0	80	3	0	0	0	0	0	2.193	1.9553	2.4307	1
1074	0	0	0	0	0	0	0	18	0	0	0	0	0	0	0	0	0	84	0	0	2.1026	1.9092	2.2961	1
1075	0	0	0	27	0	0	0	0	2	1	4	3	0	3	2	1	58	1	0	0	1.4852	1.2544	1.7161	1
1076	1	0	0	0	0	0	0	3	0	0	1	0	0	0	0	0	0	97	0	0	2.3013	2.0796	2.523	1
1077	0	0	4	0	0	0	3	0	3	0	0	88	0	0	0	4	0	0	0	0	2.3422	2.094	2.5904	1
1078	0	0	1	3	0	0	3	0	49	0	0	23	0	9	7	5	2	0	0	0	1.3176	1.1091	1.5262	1
1079	0	0	0	1	0	0	0	0	0	1	5	0	0	1	9	5	80	0	0	0	1.9051	1.6563	2.1538	1
1080	1	0	0	0	0	1	3	10	0	0	0	17	0	0	1	48	20	1	0	0	1.2698	1.0742	1.4653	1
1081	0	102	0	0	0	0	0	0	0	0	0	0	0	0	0	0	0	0	0	0	3.7833	3.5932	3.9735	1
1082	1	0	1	11	0	0	20	1	46	2	0	3	0	4	8	1	0	0	0	4	1.2739	1.0538	1.4941	1
1083	1	0	0	0	0	0	0	12	0	0	0	0	0	0	0	0	0	89	0	0	2.1428	1.9329	2.3526	1
1084	1	0	0	0	0	0	0	60	0	11	3	0	0	0	0	4	16	7	0	0	1.4626	1.2467	1.6784	1
1085	4	0	0	0	61	1	3	0	1	0	8	1	0	0	1	8	13	1	0	0	1.6331	1.3892	1.877	1
1086	1	0	0	0	0	2	0	0	0	20	0	0	0	0	0	76	0	3	0	0	1.7186	1.5044	1.9328	1
1087	0	0	1	0	0	0	0	0	0	0	0	99	0	0	0	1	1	0	0	0	2.7346	2.5206	2.9485	1
1088	2	0	0	19	0	1	4	0	1	0	1	0	0	72	2	0	0	0	0	0	2.0169	1.7763	2.2576	1
1089	0	0	0	0	0	0	0	0	0	0	0	0	0	0	0	4	96	0	0	2	2.391	2.1719	2.6101	1
1090	1	0	4	9	0	1	7	0	8	0	0	55	0	8	2	3	3	0	0	1	1.3422	1.1052	1.5792	1
1091	1	0	0	0	0	0	0	5	0	2	0	0	0	0	0	0	0	94	0	0	2.1984	1.9734	2.4234	1
1092	7	0	0	0	0	0	0	2	0	1	1	0	0	0	0	0	5	86	0	0	1.9314	1.6877	2.1752	1
1093	0	102	0	0	0	0	0	0	0	0	0	0	0	0	0	0	0	0	0	0	3.7833	3.5932	3.9735	1
1094	0	0	0	10	3	0	2	0	3	2	0	2	0	69	6	1	0	1	3	0	1.7681	1.5001	2.036	1
1095	2	0	0	0	0	0	0	4	0	8	28	0	0	0	0	3	43	14	0	0	1.4277	1.2314	1.6239	1
1096	5	0	39	21	0	13	2	0	1	0	0	7	8	3	0	3	0	0	0	0	1.0041	0.8193	1.1889	1
1097	4	0	0	1	1	0	0	0	0	58	3	0	1	4	27	0	0	3	0	0	1.2739	1.0446	1.5031	1
1098	0	0	0	0	0	0	0	3	0	99	0	0	0	0	0	0	0	0	0	0	2.1018	1.8998	2.3038	1
1099	0	0	0	0	0	0	0	0	0	1	0	0	100	1	0	0	0	0	0	0	2.6458	2.4421	2.8495	1
1100	2	0	0	0	0	0	0	4	0	6	3	0	0	0	1	0	0	86	0	0	1.9275	1.6776	2.1775	1
1101	0	0	0	0	0	102	0	0	0	0	0	0	0	0	0	0	0	0	0	0	2.4136	2.233	2.5942	1
1102	1	0	0	4	0	0	0	10	1	6	18	0	0	0	1	0	4	57	0	0	1.4039	1.1758	1.632	1
1103	0	0	0	0	0	0	66	0	0	0	0	0	0	0	0	0	0	0	0	36	2.7998	2.6269	2.9727	1
1104	0	1	0	1	0	0	4	0	3	5	0	0	15	42	30	0	0	0	1	0	1.4431	1.2429	1.6434	1
1105	0	0	0	0	0	0	0	45	0	28	1	0	0	0	0	0	0	28	0	0	1.494	1.3376	1.6504	1
1106	6	0	0	0	8	0	0	0	0	14	3	0	0	1	0	42	27	1	0	0	1.1236	0.9379	1.3094	1
1107	0	0	0	0	0	0	0	2	0	35	47	0	0	0	0	0	0	18	0	0	1.8199	1.6233	2.0166	1
1108	0	0	0	0	1	0	1	0	0	87	1	0	0	0	1	0	0	11	0	0	1.7784	1.5409	2.016	1
1109	0	0	0	0	0	0	0	1	0	0	1	0	0	0	0	0	0	100	0	0	2.4144	2.2091	2.6196	1
1110	3	0	0	0	0	1	0	3	6	0	0	2	0	0	81	0	6	0	0	0	1.8786	1.6254	2.1317	1
1111	0	0	0	0	0	0	2	0	0	0	0	0	99	0	0	0	1	0	0	0	2.6223	2.4103	2.8342	1
1112	0	0	0	0	9	0	9	0	0	2	0	0	0	0	0	56	1	0	0	25	1.6485	1.4376	1.8595	1
1113	0	0	0	0	0	102	0	0	0	0	0	0	0	0	0	0	0	0	0	0	2.4136	2.233	2.5942	1
1114	0	0	0	0	35	0	5	0	0	45	0	0	0	0	15	0	0	0	0	2	1.4839	1.2918	1.6759	1
1115	101	0	0	0	0	0	0	0	0	0	0	0	0	0	0	0	0	0	0	1	2.2533	2.0597	2.4468	1
1116	0	0	0	0	0	0	0	35	0	32	0	0	0	0	3	1	0	31	0	0	1.3466	1.1894	1.5037	1
1117	0	0	0	0	0	3	3	0	0	0	0	76	0	0	0	20	0	0	0	0	2.1196	1.9026	2.3366	1
1118	73	0	0	0	0	15	0	1	1	0	0	0	0	0	0	1	6	5	0	0	1.4794	1.248	1.7107	1
1119	0	0	0	0	0	0	1	0	0	0	0	0	0	0	2	79	20	0	0	0	1.9164	1.7071	2.1257	1
1120	0	0	0	1	0	7	0	0	1	0	0	1	0	0	1	0	27	0	0	0	1.6023	1.2366	1.9679	0.3725
1121	1	0	0	1	0	97	0	0	0	0	0	0	0	0	2	0	0	0	0	0	2.2427	2.0249	2.4606	0.9902
1122	0	0	3	64	0	19	0	0	0	0	0	0	2	9	1	1	0	0	0	0	1.5826	1.3581	1.8072	0.9706
1123	12	0	20	0	0	67	1	0	0	0	0	0	0	0	0	2	0	0	0	0	1.5846	1.3799	1.7893	1
1124	0	0	0	0	0	0	0	36	0	65	0	0	0	0	0	0	1	0	0	0	1.7437	1.5668	1.9207	1
1125	0	0	0	0	86	0	0	0	0	5	0	0	0	0	0	1	0	0	0	10	2.4582	2.2289	2.6875	1
1126	0	0	0	0	4	0	0	0	0	98	0	0	0	0	0	0	0	0	0	0	2.0856	1.8793	2.292	1
1127	2	1	0	0	0	0	8	5	3	1	0	35	0	0	25	8	6	0	0	8	1.1053	0.916	1.2946	1
1128	2	0	0	0	0	0	0	4	0	0	0	0	0	0	0	0	0	96	0	0	2.2713	2.0542	2.4884	1
1129	0	0	3	76	0	0	0	0	9	0	0	1	0	7	4	0	1	1	0	0	1.7231	1.4726	1.9736	1
1130	0	0	0	0	0	0	0	0	0	0	0	0	100	0	0	2	0	0	0	0	2.6509	2.4521	2.8497	1
1131	1	0	0	0	0	0	0	0	18	0	1	0	0	0	75	0	5	2	0	0	1.8719	1.6466	2.0973	1
1132	0	0	0	0	0	0	0	0	0	101	0	0	0	0	0	0	0	1	0	0	2.1617	1.9704	2.3531	1
1133	2	0	59	4	1	7	0	0	0	3	0	1	0	0	0	1	1	23	0	0	1.4303	1.2049	1.6558	1
1134	89	0	0	0	0	0	0	0	0	0	7	0	0	0	0	1	4	1	0	0	1.9242	1.6813	2.167	1
1135	0	0	0	0	0	0	0	26	0	0	0	0	0	0	0	0	0	76	0	0	2.0237	1.8442	2.2032	1
1136	0	0	4	94	0	0	1	0	2	0	0	0	0	0	0	0	0	0	0	1	2.2541	2.0176	2.4907	1
1137	0	0	0	0	0	0	0	0	0	0	0	0	102	0	0	0	0	0	0	0	2.7391	2.5572	2.9211	1
1138	5	0	0	0	0	0	0	0	0	0	0	0	32	0	0	65	0	0	0	0	1.7988	1.6175	1.9802	1
1139	0	0	0	1	0	0	0	1	1	0	1	0	0	2	55	9	31	1	0	0	1.536	1.3262	1.7459	1
1140	83	0	0	0	0	2	0	0	0	0	0	0	0	0	0	1	14	2	0	0	1.7731	1.547	1.9992	1
1141	65	0	0	0	0	0	0	0	0	0	0	0	2	0	0	35	0	0	0	0	1.6818	1.5063	1.8573	1
1142	0	0	24	78	0	0	0	0	0	0	0	0	0	0	0	0	0	0	0	0	2.0811	1.8985	2.2636	1
1143	0	0	0	0	1	0	0	93	0	0	1	0	0	0	0	0	7	0	0	0	2.4038	2.1788	2.6289	1
1144	0	0	0	0	0	102	0	0	0	0	0	0	0	0	0	0	0	0	0	0	2.4136	2.233	2.5942	1
1145	0	0	0	0	0	101	0	0	0	0	0	0	0	0	1	0	0	0	0	0	2.3703	2.1781	2.5625	1
1146	0	4	0	0	4	0	0	2	0	82	0	0	0	2	3	0	0	4	1	0	1.6004	1.3236	1.8771	1
1147	0	0	0	0	0	1	0	0	4	0	0	1	2	0	21	3	1	0	69	0	2.6551	2.3874	2.9227	1
1148	56	0	0	0	0	0	0	3	0	0	0	0	0	0	0	0	0	43	0	0	1.6542	1.4845	1.8238	1
1149	17	0	0	0	0	0	0	6	0	0	0	0	0	0	0	0	77	2	0	0	1.8816	1.6667	2.0964	1
1150	0	0	0	0	1	0	0	54	0	41	0	0	0	0	0	0	0	6	0	0	1.6627	1.4804	1.845	1
1151	0	0	0	0	0	1	0	0	2	0	0	0	0	21	76	1	1	0	0	0	2.0174	1.7978	2.237	1
1152	0	0	0	0	0	102	0	0	0	0	0	0	0	0	0	0	0	0	0	0	2.4136	2.233	2.5942	1
1153	1	2	0	0	0	0	0	0	0	0	0	1	0	0	0	63	35	0	0	0	1.7782	1.5836	1.9727	1
1154	1	0	1	0	0	36	1	0	0	0	0	17	0	0	0	46	0	0	0	0	1.4601	1.2838	1.6365	1
1155	0	0	0	0	4	0	0	0	0	98	0	0	0	0	0	0	0	0	0	0	2.0856	1.8793	2.292	1
1156	0	0	8	91	0	0	0	1	0	0	0	1	0	0	0	0	1	0	0	0	2.1855	1.9555	2.4156	1
1157	0	0	39	1	0	59	0	0	0	0	0	2	0	1	0	0	0	0	0	0	1.7618	1.5734	1.9502	1
1158	0	0	0	0	0	0	0	10	0	0	0	0	0	0	0	0	2	90	0	0	2.1439	1.9273	2.3604	1
1159	0	0	2	2	0	0	0	0	0	0	0	29	0	0	1	66	1	0	0	0	1.786	1.5757	1.9963	0.9902
1160	6	0	0	1	0	0	0	0	0	84	1	0	0	2	0	2	1	5	0	0	1.5959	1.3375	1.8543	1
1161	0	0	0	0	0	0	0	9	0	0	0	0	0	0	0	0	0	93	0	0	2.2418	2.0363	2.4472	1
1162	0	0	0	0	3	0	0	0	0	97	0	0	0	0	0	1	0	0	1	0	2.0371	1.8113	2.2629	1
1163	0	0	0	0	99	0	0	1	0	1	0	0	0	0	0	0	0	1	0	0	2.8433	2.6291	3.0575	1
1164	0	0	0	0	0	102	0	0	0	0	0	0	0	0	0	0	0	0	0	0	2.4136	2.233	2.5942	1
1165	0	0	0	0	0	0	0	0	0	0	0	0	0	0	0	93	9	0	0	0	2.1952	1.9904	2.3999	1
1166	0	0	0	0	0	0	2	0	3	0	0	0	0	78	9	0	0	0	0	10	2.2068	1.9703	2.4433	1
1167	1	0	0	0	9	0	0	0	0	0	0	0	39	0	0	51	0	2	0	0	1.647	1.4624	1.8316	1
1168	0	102	0	0	0	0	0	0	0	0	0	0	0	0	0	0	0	0	0	0	3.7833	3.5932	3.9735	1
1169	52	0	3	0	0	0	0	1	0	3	1	0	34	0	0	0	1	7	0	0	1.3694	1.1605	1.5782	1
1170	0	0	0	1	0	0	0	76	0	1	0	0	0	0	0	0	0	24	0	0	2.0696	1.8726	2.2667	1
1171	0	0	11	1	1	0	0	1	0	23	1	60	0	0	1	3	0	0	0	0	1.6019	1.3788	1.8249	1
1172	3	0	2	25	1	0	0	20	1	0	2	1	0	0	0	1	4	42	0	0	1.1522	0.9536	1.3508	1
1173	3	0	13	8	0	0	0	9	0	0	0	9	0	0	2	4	52	0	0	2	1.1887	0.9785	1.3989	1
1174	7	0	5	0	0	13	0	3	0	0	0	3	0	0	9	5	57	0	0	0	1.2351	1.0172	1.453	1
1175	0	2	0	0	0	0	0	1	0	0	0	3	0	0	33	63	0	0	0	0	1.7395	1.5383	1.9407	1
1176	0	0	0	0	0	1	4	0	1	0	0	86	0	0	0	10	0	0	0	0	2.328	2.0916	2.5643	1
1177	3	0	0	0	0	0	0	0	0	0	1	0	0	0	0	98	0	0	0	0	2.2968	2.0846	2.5089	1
1178	0	0	0	2	0	0	2	0	0	1	3	0	0	19	33	10	29	3	0	0	1.1887	1.0091	1.3683	1
1179	1	0	0	0	0	0	0	0	3	1	0	0	0	12	80	3	2	0	0	0	1.9355	1.6909	2.18	1
1180	0	0	0	0	0	0	0	99	0	0	1	0	0	0	0	0	0	2	0	0	2.5937	2.3833	2.8041	1
1181	0	0	0	27	0	0	0	0	3	1	0	0	0	67	4	0	0	0	0	0	2.0067	1.7991	2.2142	1
1182	0	102	0	0	0	0	0	0	0	0	0	0	0	0	0	0	0	0	0	0	3.7833	3.5932	3.9735	1
1183	0	0	0	8	0	0	0	1	78	0	0	0	0	5	9	0	1	0	0	0	1.8728	1.6353	2.1102	1
1184	5	0	0	0	0	0	0	2	0	3	0	0	0	0	0	0	0	92	0	0	2.1124	1.8825	2.3424	1
1185	0	0	0	0	0	0	0	0	0	0	0	0	102	0	0	0	0	0	0	0	2.7391	2.5572	2.9211	1
1186	4	0	0	0	0	0	0	0	0	0	0	0	67	0	0	31	0	0	0	0	1.9307	1.7473	2.1141	1
1187	0	0	0	0	0	0	0	0	0	0	0	0	0	0	0	0	0	0	4	0	2.0037	1.1969	2.8105	0.0392
1188	3	0	0	0	0	0	0	0	13	1	1	0	0	2	80	0	0	0	1	0	1.9641	1.7189	2.2094	0.9902
1189	0	0	0	0	0	0	0	1	0	0	0	0	0	0	0	0	0	0	0	0	1.0833	0.4873	1.6794	0.0098
1190	0	0	0	0	0	1	0	0	0	0	0	0	0	0	0	0	0	0	0	0	1.0429	0.4331	1.6526	0.0098
1191	0	0	0	0	1	0	0	0	0	0	0	0	0	0	0	0	0	0	0	0	1.1225	0.5228	1.7221	0.0098
1192	0	0	0	0	0	0	0	0	0	0	0	0	0	1	0	0	0	0	0	0	1.1189	0.5202	1.7177	0.0098
1193	0	0	0	0	0	1	0	0	0	0	0	0	0	0	0	0	0	0	0	0	1.0429	0.4331	1.6526	0.0098
1194	0	0	0	1	0	98	0	0	0	0	0	1	0	0	1	0	0	1	0	0	2.2412	2.0197	2.4628	1
1195	9	0	5	14	0	4	1	2	48	0	0	3	0	0	0	0	16	0	0	0	1.1272	0.9287	1.3257	1
1196	0	0	64	33	0	1	0	0	0	0	0	3	0	0	0	1	0	0	0	0	1.8786	1.6851	2.072	1
1197	1	0	30	6	0	62	0	0	0	0	0	0	0	0	0	0	0	0	0	0	1.7067	1.5155	1.8979	0.9706
1198	23	0	0	0	1	0	12	1	0	0	0	0	35	0	6	2	2	2	0	18	1.207	1.018	1.396	1
1199	23	0	0	0	0	0	0	33	0	2	0	1	0	0	0	5	27	11	0	0	1.1281	0.9708	1.2855	1
1200	5	0	0	0	0	0	0	0	0	0	1	0	0	0	0	0	0	96	0	0	2.2745	2.0596	2.4894	1
1201	0	1	3	0	0	0	18	0	0	0	0	66	7	1	4	2	0	0	0	0	1.9131	1.6728	2.1535	1
1202	0	0	0	0	0	0	0	2	0	11	0	0	0	0	0	0	0	89	0	0	2.0762	1.8622	2.2903	1
1203	1	0	0	0	0	0	0	0	0	0	0	0	0	0	0	1	100	0	0	0	2.5235	2.3213	2.7258	1
1204	0	0	0	0	0	0	0	2	0	32	0	0	0	0	0	0	0	68	0	0	1.755	1.5747	1.9353	1
1205	0	0	0	0	2	1	0	78	0	1	1	0	0	0	2	0	4	13	0	0	1.9071	1.6595	2.1547	1
1206	4	0	1	0	3	0	0	2	0	2	0	4	0	0	36	38	11	1	0	0	1.1469	0.9472	1.3467	1
1207	0	0	0	6	0	90	0	0	0	0	0	0	0	0	6	0	0	0	0	0	2.034	1.8122	2.2557	1
1208	0	2	47	4	0	2	5	0	0	0	0	14	0	0	0	6	0	0	0	22	1.4456	1.2419	1.6493	1
1209	0	0	0	2	1	0	55	0	2	5	0	2	0	25	3	0	0	0	0	7	1.9712	1.738	2.2044	1
1210	0	0	0	0	1	0	0	0	0	1	0	0	1	0	0	95	4	0	0	0	2.1834	1.9538	2.4131	1
1211	43	0	0	0	0	1	0	2	1	1	0	0	0	0	0	1	38	15	0	0	1.3102	1.1244	1.4961	1
1212	2	0	0	0	0	0	0	2	0	0	0	0	0	0	2	0	26	70	0	0	1.7706	1.5639	1.9773	1
1213	0	0	0	0	5	0	0	1	0	69	0	0	0	0	0	0	0	26	0	1	1.5561	1.3484	1.7638	1
1214	8	0	1	0	0	0	0	0	0	1	2	3	53	0	0	6	26	2	0	0	1.4023	1.1888	1.6159	1
1215	1	0	1	6	0	1	0	0	10	1	23	27	0	0	27	1	3	1	0	0	1.2382	1.0546	1.4219	1
1216	69	0	0	0	0	1	0	0	0	26	0	0	0	0	0	2	0	4	0	0	1.5045	1.3018	1.7072	1
1217	0	0	0	0	101	0	0	0	0	0	0	0	0	0	0	0	0	1	0	0	2.9433	2.7487	3.1379	1
1218	1	0	0	1	0	1	1	2	6	0	0	0	0	21	4	2	63	0	0	0	1.5764	1.3406	1.8123	1
1219	0	0	0	0	0	0	0	0	0	0	0	0	0	0	0	0	0	0	0	102	3.1811	2.9964	3.3657	1
1220	0	0	37	1	0	0	0	3	0	0	0	2	0	0	0	1	1	57	0	0	1.6745	1.4717	1.8774	1
1221	3	0	0	0	0	0	0	0	0	1	0	0	33	0	0	63	0	2	0	0	1.7336	1.5389	1.9284	1
1222	0	0	0	0	1	0	0	0	0	0	0	0	0	0	0	99	1	0	0	0	2.3666	2.1614	2.5717	0.9902
1223	0	0	0	0	0	0	0	0	0	102	0	0	0	0	0	0	0	0	0	0	2.2039	2.0239	2.3839	1
1224	0	0	0	0	0	0	0	0	0	0	0	102	0	0	0	0	0	0	0	0	2.8789	2.6962	3.0616	1
1225	0	0	0	0	0	0	0	0	0	0	0	0	102	0	0	0	0	0	0	0	2.7391	2.5572	2.9211	1
1226	24	1	0	0	0	0	0	4	0	0	4	0	0	0	0	1	4	64	0	0	1.5123	1.2874	1.7372	1
1227	0	0	0	0	0	0	0	71	0	6	0	0	0	0	0	0	0	25	0	0	1.934	1.7426	2.1253	1
1228	0	0	0	0	0	0	0	8	0	1	9	0	0	0	0	0	10	74	0	0	1.7685	1.5383	1.9987	1
1229	1	0	0	0	0	0	0	0	0	1	0	0	0	0	0	89	11	0	0	0	2.067	1.8498	2.2842	1
1230	0	0	0	0	0	0	0	0	0	101	1	0	0	0	0	0	0	0	0	0	2.169	1.9745	2.3634	1
1231	0	0	1	0	0	1	0	0	0	0	0	2	0	0	0	98	0	0	0	0	2.2898	2.0719	2.5077	1
1232	0	0	0	0	0	0	0	0	0	0	0	0	0	0	102	0	0	0	0	0	2.634	2.4525	2.8154	1
1233	0	0	0	0	0	0	0	0	0	0	0	102	0	0	0	0	0	0	0	0	2.8789	2.6962	3.0616	1
1234	0	0	0	0	0	3	0	6	3	0	0	0	0	3	75	0	12	0	0	0	1.7793	1.5405	2.0182	1
1235	0	0	0	0	0	0	0	0	0	0	0	1	0	0	0	99	2	0	0	0	2.3318	2.1231	2.5406	1
1236	0	0	0	0	0	29	0	0	0	0	0	47	0	0	0	26	0	0	0	0	1.6509	1.5006	1.8012	1
1237	0	0	0	0	0	0	0	84	0	5	0	0	0	0	0	1	6	6	0	0	2.0623	1.8242	2.3003	1
1238	100	0	0	0	0	0	0	0	0	0	0	0	0	0	0	0	2	0	0	0	2.2144	2.0166	2.4123	1
1239	0	0	0	0	0	102	0	0	0	0	0	0	0	0	0	0	0	0	0	0	2.4136	2.233	2.5942	1
1240	0	0	6	0	0	93	1	0	0	1	0	0	1	0	0	0	0	0	0	0	2.1048	1.8728	2.3368	1
1241	0	0	2	75	0	0	0	0	0	1	0	0	0	24	0	0	0	0	0	0	2.0218	1.8186	2.225	1
1242	0	0	0	26	0	0	0	14	1	3	1	0	0	0	2	2	51	2	0	0	1.3538	1.1494	1.5582	1
1243	0	0	0	0	0	0	0	1	0	101	0	0	0	0	0	0	0	0	0	0	2.1633	1.9712	2.3553	1
1244	0	0	0	0	37	0	11	0	0	1	0	0	0	21	1	19	0	11	1	0	1.4063	1.2324	1.5801	1
1245	0	0	0	0	0	0	0	89	0	10	0	0	0	0	0	0	0	3	0	0	2.2591	2.0407	2.4774	1
1246	0	0	0	0	0	88	0	0	0	0	0	0	0	1	12	1	0	0	0	0	2.0232	1.8052	2.2411	1
1247	0	0	0	0	0	0	0	31	0	1	57	0	0	0	0	0	2	11	0	0	2.1373	1.9344	2.3402	1
1248	43	0	0	1	0	0	0	0	0	2	1	0	0	1	0	38	8	8	0	0	1.1992	1.0059	1.3926	1
1249	0	0	0	0	0	1	0	0	0	46	0	0	1	21	14	17	2	0	0	0	1.1816	1.0004	1.3628	1
1250	0	0	0	0	36	0	0	0	0	48	1	0	17	0	0	0	0	0	0	0	1.5971	1.4201	1.774	1
1251	29	0	2	5	0	3	0	0	0	3	12	0	0	0	2	1	3	42	0	0	1.0861	0.8778	1.2943	1
1252	2	0	6	1	0	0	0	1	1	0	0	73	0	0	0	14	4	0	0	0	1.8741	1.632	2.1162	1
1253	0	4	2	0	1	0	14	0	0	0	0	0	0	0	0	0	0	0	0	81	2.5971	2.3601	2.8341	1
1254	1	0	0	0	0	0	2	0	0	2	1	1	2	12	12	3	65	0	1	0	1.5248	1.2747	1.7748	1
1255	0	0	67	0	0	31	0	0	0	0	0	3	1	0	0	0	0	0	0	0	1.8986	1.707	2.0903	1
1256	4	0	0	0	2	0	0	0	0	70	1	0	0	0	0	22	2	1	0	0	1.4398	1.2132	1.6664	1
1257	2	0	90	1	1	1	1	0	0	0	0	5	0	0	1	0	0	0	0	0	2.2261	1.971	2.4812	1
1258	13	0	0	0	0	0	0	12	0	0	1	0	0	0	0	0	0	76	0	0	1.7941	1.582	2.0061	1
1259	0	0	2	45	0	0	0	0	30	1	0	0	0	24	0	0	0	0	0	0	1.5858	1.4213	1.7504	1
1260	0	0	0	0	0	0	0	12	0	0	0	0	0	0	0	0	0	90	0	0	2.1879	1.9855	2.3904	1
1261	0	6	0	1	0	0	48	1	6	1	0	0	0	27	7	0	0	0	0	5	1.8661	1.6481	2.084	1
1262	0	0	0	0	0	0	0	73	0	0	1	0	0	0	0	0	1	27	0	0	2.0425	1.8479	2.237	1
1263	0	0	0	2	0	47	0	0	1	0	0	1	0	50	0	0	0	0	1	0	1.8737	1.6749	2.0725	1
1264	1	0	77	4	0	9	5	0	0	1	0	4	0	0	0	1	0	0	0	0	1.8514	1.5968	2.106	1
1265	14	0	1	0	0	0	0	0	0	6	2	0	0	0	0	23	53	3	0	0	1.3115	1.1143	1.5087	1
1266	2	0	0	0	0	2	0	0	0	33	1	0	2	1	14	10	0	12	25	0	1.1939	0.9753	1.4126	1
1267	78	0	0	0	0	1	0	1	0	0	0	0	13	0	0	2	4	3	0	0	1.6061	1.3634	1.8488	1
1268	0	0	1	0	1	2	0	0	1	5	1	1	24	49	10	0	0	0	7	0	1.504	1.2815	1.7266	1
1269	9	0	0	0	1	0	0	34	0	1	0	0	0	0	0	0	0	57	0	0	1.6457	1.461	1.8304	1
1270	0	1	0	3	0	0	37	0	0	15	0	0	0	31	15	0	0	0	0	0	1.6824	1.4977	1.8672	1
1271	45	0	1	13	0	1	0	0	1	0	1	0	0	0	0	7	15	18	0	0	1.0154	0.8326	1.1981	1
1272	0	0	0	2	0	0	0	0	6	3	0	0	0	86	2	0	0	2	1	0	2.3084	2.0501	2.5667	1
1273	11	0	0	0	0	1	0	0	1	0	21	0	0	0	0	9	58	1	0	0	1.6152	1.4026	1.8277	1
1274	54	0	21	6	0	0	0	1	0	0	0	1	12	0	0	4	1	2	0	0	1.1895	0.9781	1.4009	1
1275	0	0	4	1	0	0	16	0	0	0	0	2	0	37	17	3	0	0	21	1	1.6557	1.4547	1.8567	1
1276	0	0	0	0	0	98	0	0	0	0	0	0	0	0	1	3	0	0	0	0	2.2557	2.0452	2.4663	1
1277	0	0	0	0	1	0	0	6	0	67	0	0	0	0	0	0	0	28	0	0	1.5499	1.3551	1.7447	1
1278	0	0	5	64	0	0	0	0	1	0	0	27	0	3	0	1	0	0	0	1	1.7314	1.5146	1.9481	1
1279	1	0	0	0	0	0	0	0	0	0	0	0	0	0	0	0	0	101	0	0	2.4492	2.2576	2.6408	1
1280	11	0	0	0	0	0	0	2	0	5	3	0	0	0	0	0	28	53	0	0	1.376	1.1802	1.5717	1
1281	0	0	0	0	0	0	0	0	0	102	0	0	0	0	0	0	0	0	0	0	2.2039	2.0239	2.3839	1
1282	0	0	0	0	0	0	0	0	0	0	0	0	102	0	0	0	0	0	0	0	2.7391	2.5572	2.9211	1
1283	33	0	0	0	0	1	0	0	0	2	0	0	65	0	0	1	0	0	0	0	1.8364	1.6425	2.0304	1
1284	0	0	0	0	0	0	0	0	0	99	2	0	0	1	0	0	0	0	0	0	2.1041	1.8912	2.317	1
1285	23	0	0	0	0	0	0	0	0	5	0	0	70	0	0	1	0	3	0	0	1.7981	1.5869	2.0093	1
1286	72	0	2	5	0	0	0	0	0	1	0	0	12	0	0	1	4	5	0	0	1.4199	1.1751	1.6647	1
1287	0	0	0	0	0	99	0	0	0	0	0	0	0	0	0	3	0	0	0	0	2.2988	2.0979	2.4996	1
1288	0	0	0	0	2	0	1	8	0	54	0	0	0	0	4	1	1	0	31	0	1.7308	1.4694	1.9922	1
1289	0	0	0	0	0	0	69	0	0	0	0	0	0	0	1	0	0	0	0	32	2.789	2.6026	2.9754	1
1290	2	0	0	0	0	13	2	0	1	0	1	33	1	0	37	5	3	4	0	0	1.1951	0.994	1.3962	1
1291	0	0	0	0	0	0	0	69	0	11	0	0	0	0	0	0	0	22	0	0	1.8479	1.6588	2.037	1
1292	0	1	0	0	0	0	0	0	0	3	0	0	0	0	0	98	0	0	0	0	2.2976	2.0847	2.5105	1
1293	4	0	0	0	0	0	0	2	0	0	1	0	0	0	0	0	0	95	0	0	2.2263	1.9995	2.4531	1
1294	1	0	0	0	11	0	0	15	0	8	0	0	0	0	0	54	12	1	0	0	1.2775	1.0817	1.4734	1
1295	0	0	0	0	0	0	0	97	0	2	2	0	0	0	0	0	0	1	0	0	2.5113	2.2873	2.7352	1
1296	0	0	0	0	0	2	2	0	0	0	0	89	0	0	0	9	0	0	0	0	2.4083	2.1771	2.6395	1
1297	0	0	0	0	0	100	1	0	0	0	0	0	0	0	1	0	0	0	0	0	2.3341	2.1289	2.5393	1
1298	8	0	0	0	3	0	0	36	0	0	0	0	0	0	0	0	0	55	0	0	1.6505	1.4683	1.8327	1
1299	20	0	1	0	0	1	15	4	0	2	0	6	2	1	5	37	5	3	0	0	0.8944	0.6902	1.0986	1
1300	0	0	0	0	0	0	0	77	0	4	0	0	0	0	0	0	0	21	0	0	2.0461	1.8462	2.246	1
1301	3	0	0	0	0	0	0	0	0	0	0	0	0	0	0	0	0	0	0	0	1.1496	0.468	1.8312	0.0294
1302	17	4	0	0	0	6	20	0	0	0	0	1	0	1	40	2	10	0	0	1	1.2325	1.0295	1.4356	1
1303	18	0	0	0	0	0	0	1	0	0	0	0	0	0	0	81	2	0	0	0	1.8785	1.6687	2.0883	1
1304	1	0	5	4	0	0	4	0	0	0	0	19	5	49	9	4	0	0	0	1	1.3841	1.1688	1.5994	0.9902
1305	0	0	0	1	0	67	0	0	0	0	0	0	0	0	34	0	0	0	0	0	1.8532	1.679	2.0274	1
1306	2	0	0	0	0	0	0	4	0	3	0	0	1	0	0	0	6	86	0	0	1.9182	1.6714	2.1649	1
1307	0	0	68	30	0	0	0	0	1	0	0	0	0	1	0	0	0	2	0	0	1.9311	1.7339	2.1283	1
1308	0	0	0	0	0	0	0	0	0	76	0	0	24	1	0	1	0	0	0	0	1.7463	1.5443	1.9484	1
1309	0	0	0	0	4	0	60	0	0	27	0	0	0	2	1	1	0	4	0	3	2.0087	1.7597	2.2578	1
1310	0	0	0	0	0	0	0	101	0	0	0	0	0	0	0	0	0	1	0	0	2.6735	2.4804	2.8665	1
1311	0	0	0	2	0	0	6	0	0	2	0	0	0	86	4	0	0	0	2	0	2.391	2.1339	2.6481	1
1312	0	1	0	0	0	0	0	0	0	0	0	0	0	0	0	0	0	0	0	101	3.1393	2.9414	3.3372	1
1313	0	0	0	0	1	0	0	43	0	43	0	1	0	0	0	1	0	13	0	0	1.4491	1.2666	1.6317	1
1314	0	0	0	0	0	0	0	0	0	1	0	0	0	0	0	29	72	0	0	0	1.9704	1.79	2.1508	1
1315	0	0	4	94	0	0	0	0	2	0	0	0	0	2	0	0	0	0	0	0	2.2559	2.025	2.4867	1
1316	0	0	0	0	0	0	0	29	0	0	2	0	0	0	0	0	0	71	0	0	1.9418	1.7531	2.1305	1
1317	0	0	0	0	91	0	1	0	0	6	0	1	0	0	0	2	0	1	0	0	2.5184	2.2739	2.7628	1
1318	0	0	1	0	0	6	2	0	0	0	0	2	0	1	1	89	0	0	0	0	1.9874	1.7345	2.2402	1
1319	0	0	0	0	1	0	0	70	0	0	8	0	0	0	0	0	0	23	0	0	1.9564	1.7511	2.1616	1
1320	0	0	2	80	0	0	0	0	0	0	0	0	0	20	0	0	0	0	0	0	2.0975	1.8936	2.3014	1
1321	0	0	0	0	0	0	0	0	0	0	0	0	102	0	0	0	0	0	0	0	2.7391	2.5572	2.9211	1
1322	0	98	0	0	0	0	2	0	0	0	0	0	0	0	2	0	0	0	0	0	3.5866	3.3622	3.811	1
1323	0	93	0	0	0	0	0	0	0	0	0	0	0	0	0	9	0	0	0	0	3.3933	3.1701	3.6166	1
1324	0	0	0	0	0	102	0	0	0	0	0	0	0	0	0	0	0	0	0	0	2.4136	2.233	2.5942	1
1325	0	0	0	0	0	0	0	0	0	0	0	0	0	0	0	102	0	0	0	0	2.4537	2.2729	2.6345	1
1326	0	0	0	0	22	0	0	7	0	62	0	0	0	0	0	0	0	11	0	0	1.4679	1.2679	1.6679	1
1327	0	0	0	0	3	0	0	0	0	97	0	0	0	0	0	0	0	2	0	0	2.0323	1.8147	2.2498	1
1328	0	0	0	0	0	102	0	0	0	0	0	0	0	0	0	0	0	0	0	0	2.4136	2.233	2.5942	1
1329	0	0	0	0	0	102	0	0	0	0	0	0	0	0	0	0	0	0	0	0	2.4136	2.233	2.5942	1
1330	0	0	0	0	0	0	0	0	0	0	0	0	0	0	0	0	102	0	0	0	2.6175	2.4361	2.7989	1
1331	0	0	1	0	1	0	0	59	0	35	1	0	0	0	0	0	3	2	0	0	1.644	1.4338	1.8543	1
1332	0	0	0	0	0	0	0	1	0	101	0	0	0	0	0	0	0	0	0	0	2.1633	1.9712	2.3553	1
1333	0	0	0	0	0	1	0	1	0	0	0	0	0	0	1	58	41	0	0	0	1.7733	1.5923	1.9543	1
1334	0	0	0	0	1	0	0	89	0	11	0	0	0	0	0	0	0	1	0	0	2.2652	2.045	2.4854	1
1335	3	0	0	0	0	0	0	0	0	2	0	0	0	0	0	97	0	0	0	0	2.2483	2.0347	2.4619	1
1336	0	0	0	0	0	102	0	0	0	0	0	0	0	0	0	0	0	0	0	0	2.4136	2.233	2.5942	1
1337	4	0	0	0	0	0	0	27	4	3	1	0	0	0	15	0	8	40	0	0	1.1295	0.9507	1.3084	1
1338	0	0	0	0	0	102	0	0	0	0	0	0	0	0	0	0	0	0	0	0	2.4136	2.233	2.5942	1
1339	0	0	0	0	91	0	0	0	0	11	0	0	0	0	0	0	0	0	0	0	2.5968	2.3886	2.8051	1
1340	0	0	0	0	0	17	0	2	0	0	0	0	0	0	0	83	0	0	0	0	1.9564	1.7516	2.1612	1
1341	1	0	0	1	0	1	0	0	4	0	0	1	2	29	63	0	0	0	0	0	1.7932	1.5752	2.0112	1
1342	0	0	57	3	0	0	0	0	0	0	0	41	0	0	0	1	0	0	0	0	1.9933	1.8139	2.1727	1
1343	3	5	0	0	0	0	0	0	0	2	0	0	81	3	3	3	2	0	0	0	1.9661	1.6967	2.2355	1
1344	76	0	4	0	0	2	0	0	0	0	0	0	0	0	0	12	8	0	0	0	1.565	1.3368	1.7933	1
1345	0	0	0	0	0	0	0	0	0	100	0	0	0	0	0	2	0	0	0	0	2.1263	1.9292	2.3234	1
1346	0	0	0	0	0	0	0	17	0	5	0	0	0	0	0	0	1	79	0	0	1.8946	1.6816	2.1076	1
1347	1	0	0	0	0	0	0	0	0	1	0	0	0	2	6	37	0	0	55	0	2.3827	2.135	2.6304	1
1348	1	0	0	0	0	0	0	3	0	0	0	0	0	0	0	0	0	98	0	0	2.3387	2.1278	2.5496	1
1349	0	0	0	0	8	0	1	0	0	63	0	0	0	0	0	29	1	0	0	0	1.4896	1.2897	1.6894	1
1350	0	0	0	0	0	0	0	8	0	6	25	0	0	0	0	0	0	63	0	0	1.8028	1.5929	2.0126	1
1351	0	0	20	0	0	60	0	0	0	0	0	17	0	0	0	5	0	0	0	0	1.5565	1.3694	1.7436	1
1352	1	0	2	3	1	1	1	0	0	0	1	70	0	0	10	7	5	0	0	0	1.7186	1.4599	1.9773	1
1353	0	0	0	1	0	0	4	0	0	0	0	0	0	46	48	3	0	0	0	0	1.9056	1.7126	2.0986	1
1354	1	0	0	0	0	0	0	0	0	0	0	0	15	0	0	46	39	1	0	0	1.5492	1.3809	1.7175	1
1355	0	102	0	0	0	0	0	0	0	0	0	0	0	0	0	0	0	0	0	0	3.7833	3.5932	3.9735	1
1356	7	0	65	1	0	2	1	0	1	5	5	2	0	0	0	1	11	1	0	0	1.4511	1.1955	1.7067	1
1357	0	0	0	0	0	0	0	62	0	1	4	0	0	0	0	0	2	33	0	0	1.832	1.6329	2.031	1
1358	0	0	0	0	1	0	0	5	0	4	3	0	0	0	0	0	30	59	0	0	1.5633	1.3558	1.7708	1
1359	0	0	4	0	0	0	21	0	1	0	0	61	0	4	6	3	1	0	0	1	1.8149	1.578	2.0519	1
1360	0	0	0	0	0	0	0	2	0	56	1	0	0	0	0	40	0	3	0	0	1.493	1.3026	1.6835	1
1361	12	0	1	13	0	0	0	0	1	0	5	0	0	0	1	1	67	1	0	0	1.5696	1.3345	1.8046	1
1362	0	0	11	91	0	0	0	0	0	0	0	0	0	0	0	0	0	0	0	0	2.2556	2.0521	2.4591	1
1363	9	0	4	35	0	1	0	0	0	0	6	0	0	0	2	3	28	14	0	0	1.0316	0.8532	1.2101	1
1364	1	0	2	0	0	0	1	14	4	0	1	25	0	0	1	23	26	4	0	0	1.0312	0.8612	1.2013	1
1365	1	0	0	0	0	0	0	79	0	0	0	0	0	0	0	0	0	22	0	0	2.1417	1.9481	2.3352	1
1366	0	0	0	0	0	0	1	0	2	8	0	0	0	2	3	0	0	0	86	0	3.2277	2.9527	3.5028	1
1367	0	102	0	0	0	0	0	0	0	0	0	0	0	0	0	0	0	0	0	0	3.7833	3.5932	3.9735	1
1368	0	0	1	63	0	0	0	0	1	27	0	0	0	5	3	0	1	0	1	0	1.5298	1.3067	1.753	1
1369	0	0	0	0	0	0	0	0	0	0	0	0	0	0	0	1	100	1	0	0	2.5248	2.3222	2.7275	1
1370	0	0	0	0	0	0	0	0	0	10	0	0	84	1	0	5	0	0	0	0	2.1576	1.9288	2.3864	0.9804
1371	1	0	0	0	0	0	0	0	0	0	0	0	84	0	2	2	0	0	0	0	2.4671	2.2247	2.7095	0.8725
1372	67	0	0	0	0	0	0	1	0	2	0	0	16	0	0	2	7	6	0	0	1.3984	1.1691	1.6278	0.9902
1373	53	0	0	0	1	0	0	2	0	6	0	0	19	0	0	4	3	13	0	0	1.1298	0.9223	1.3374	0.9902
1374	0	0	4	0	0	3	0	0	1	34	1	24	18	15	0	0	0	0	0	1	1.1083	0.9298	1.2869	0.9902
1375	0	0	0	0	3	0	0	8	0	67	5	0	12	0	0	1	0	1	4	0	1.3873	1.13	1.6447	0.9902
1376	1	0	0	0	0	0	0	0	0	7	0	0	60	0	0	34	0	0	0	0	1.773	1.5907	1.9554	1
1377	1	0	27	6	0	6	5	0	1	1	0	27	0	0	5	4	2	0	0	2	1.0522	0.8422	1.2622	0.8529
1378	42	0	0	26	0	1	0	4	1	2	2	0	0	0	0	2	3	3	0	0	1.1367	0.8981	1.3753	0.8431
1379	6	0	48	7	0	12	1	3	0	0	0	3	1	1	0	1	1	3	0	0	1.2064	0.9538	1.4589	0.8529
1380	12	0	1	0	0	0	0	4	0	2	0	0	2	0	0	34	3	27	0	0	1.1039	0.9007	1.3071	0.8333
1381	0	1	0	2	0	0	1	0	1	24	0	0	37	27	6	1	0	0	0	0	1.3205	1.1298	1.5111	0.9804
1382	16	0	31	1	0	13	0	1	0	0	0	3	1	0	0	7	29	0	0	0	1.0284	0.8649	1.192	1
1383	16	0	0	0	1	0	0	30	0	5	0	0	0	0	0	0	3	47	0	0	1.3366	1.1575	1.5157	1
1384	0	0	0	0	0	0	0	0	1	2	1	0	61	0	0	37	0	0	0	0	1.8634	1.6734	2.0533	1
1385	60	0	0	0	1	0	0	0	0	0	0	0	0	0	0	0	0	41	0	0	1.7112	1.5445	1.8779	1
1386	10	0	1	0	0	1	1	0	0	2	0	1	49	1	25	9	1	1	0	0	1.2723	1.0604	1.4842	1
1387	0	0	0	0	0	0	0	2	0	0	2	0	0	0	0	0	0	98	0	0	2.3496	2.133	2.5662	1
1388	1	0	0	65	0	3	0	0	0	1	0	27	0	3	0	0	1	1	0	0	1.7234	1.5027	1.9441	1
1389	1	0	0	0	0	0	0	13	0	0	1	0	0	0	0	0	0	87	0	0	2.0903	1.8725	2.3081	1
1390	8	0	0	0	5	0	0	1	0	11	0	0	0	0	1	2	0	9	64	1	2.2797	1.9998	2.5595	1
1391	55	0	0	0	0	0	0	37	0	1	0	1	0	0	0	1	1	6	0	0	1.5235	1.324	1.7231	1
1392	0	0	0	0	0	73	0	0	0	0	0	1	0	0	0	27	1	0	0	0	1.8084	1.6168	1.9999	1
1393	0	0	0	0	0	1	0	0	1	0	0	55	0	0	1	44	0	0	0	0	1.9272	1.7437	2.1107	1
1394	3	0	0	1	0	10	0	3	2	2	5	0	0	13	29	9	11	14	0	0	0.7253	0.5676	0.8831	1
1395	0	0	0	0	3	0	1	0	0	1	0	0	17	0	0	75	5	0	0	0	1.7506	1.5205	1.9808	1
1396	2	0	3	0	53	0	0	5	0	23	0	0	0	0	0	13	1	0	0	0	1.5062	1.2967	1.7157	0.9804
1397	20	0	0	1	5	0	4	6	0	4	0	0	20	21	0	1	13	5	1	0	0.813	0.6488	0.9772	0.9902
1398	0	0	2	0	0	0	36	0	0	5	0	1	0	12	12	4	1	0	0	1	1.6659	1.409	1.9227	0.7255
1399	1	0	1	2	0	47	0	0	0	3	0	0	1	9	7	1	1	0	1	0	1.3175	1.0273	1.6076	0.7255
1400	3	0	0	0	0	0	1	1	0	0	0	0	63	0	1	4	0	0	0	0	2.144	1.8499	2.4381	0.7157
1401	8	0	0	0	1	1	14	1	0	23	0	2	2	7	0	27	1	0	0	5	0.9113	0.7067	1.1159	0.902
1402	17	0	0	0	1	1	1	1	0	4	2	0	46	1	0	5	2	8	3	0	1.1527	0.9048	1.4006	0.902
1403	1	0	1	3	2	0	1	0	0	16	1	0	5	0	4	61	1	3	0	0	1.2381	0.9843	1.4919	0.9706
1404	1	0	0	0	17	0	0	1	1	67	0	0	2	0	0	6	0	4	0	0	1.4163	1.1736	1.659	0.9706
1405	26	0	0	1	0	2	0	1	0	1	0	0	3	1	0	4	0	61	0	0	1.4293	1.2038	1.6548	0.9804
1406	2	0	0	1	1	58	0	0	25	0	0	10	0	2	2	1	0	0	0	0	1.402	1.1836	1.6204	1
1407	0	0	1	3	0	3	0	0	60	2	0	6	0	0	23	1	0	0	0	0	1.5545	1.3303	1.7788	0.9706
1408	2	0	4	0	0	56	2	3	0	1	0	7	0	0	0	6	20	1	0	0	1.2061	0.9794	1.4329	1
1409	1	0	0	0	62	0	0	10	0	8	0	1	0	0	0	0	18	1	0	1	1.7305	1.5105	1.9505	1
1410	0	0	0	1	0	0	0	10	0	0	0	0	0	0	0	0	85	6	0	0	2.0855	1.8608	2.3101	1
1411	0	0	0	0	102	0	0	0	0	0	0	0	0	0	0	0	0	0	0	0	2.9933	2.8099	3.1766	1
1412	1	0	0	0	0	0	1	1	2	5	31	21	0	0	4	3	30	2	1	0	1.3361	1.1309	1.5413	1
1413	0	0	0	0	0	0	0	0	0	0	0	0	0	0	0	0	0	0	0	102	3.1811	2.9964	3.3657	1
1414	1	0	1	60	0	0	1	0	1	0	0	1	0	36	1	0	0	0	0	0	1.8581	1.6481	2.0681	1
1415	41	0	0	1	0	1	0	0	0	0	12	0	0	0	29	2	1	15	0	0	1.2302	1.0437	1.4167	1
1416	87	0	1	2	0	4	0	0	0	0	0	1	0	0	0	1	5	1	0	0	1.7525	1.4965	2.0085	1
1417	43	0	0	0	3	0	0	0	0	34	2	0	0	0	4	2	14	0	0	0	1.1073	0.9157	1.2989	1
1418	0	0	0	0	0	0	0	0	0	0	0	0	1	0	0	0	101	0	0	0	2.5729	2.3798	2.766	1
1419	0	0	0	0	0	0	0	0	0	0	0	0	102	0	0	0	0	0	0	0	2.7391	2.5572	2.9211	1
1420	0	0	0	0	1	1	0	1	0	28	0	1	0	0	0	0	0	70	0	0	1.7113	1.5068	1.9159	1
1421	0	0	0	0	0	0	0	9	0	0	0	0	0	0	0	0	0	93	0	0	2.2418	2.0363	2.4472	1
1422	0	1	0	0	0	0	0	2	0	0	0	0	0	0	0	5	94	0	0	0	2.3182	2.0894	2.547	1
1423	72	0	0	0	0	1	0	0	0	0	0	4	0	0	0	10	4	11	0	0	1.4535	1.2232	1.6839	1
1424	0	0	0	0	0	0	0	8	0	9	31	0	0	0	0	0	11	43	0	0	1.5225	1.3357	1.7094	1
1425	0	0	0	29	0	2	0	0	1	0	0	0	0	18	33	0	4	0	15	0	1.4405	1.2544	1.6266	1
1426	3	0	0	3	0	61	0	1	0	3	5	0	0	0	0	0	20	3	2	1	1.3311	1.0863	1.5758	1
1427	0	0	1	97	0	0	0	0	2	0	0	1	0	1	0	0	0	0	0	0	2.3441	2.1168	2.5715	1
1428	0	0	0	0	7	0	0	56	0	7	14	0	0	1	0	0	7	10	0	0	1.4782	1.2643	1.6921	1
1429	2	0	0	0	0	0	0	4	0	4	8	0	0	1	8	0	73	2	0	0	1.692	1.4382	1.9459	1
1430	2	0	27	3	0	2	1	0	0	0	0	62	0	0	0	5	0	0	0	0	1.7908	1.5738	2.0079	1
1431	0	0	5	0	0	10	14	2	0	0	0	13	0	1	0	55	2	0	0	0	1.3672	1.1469	1.5875	1
1432	0	0	0	0	0	1	0	1	0	0	0	1	0	0	3	93	3	0	0	0	2.1025	1.8611	2.344	1
1433	0	0	0	0	0	0	0	0	0	93	0	0	0	0	0	0	0	9	0	0	1.9579	1.7536	2.1621	1
1434	0	1	0	1	0	2	3	0	11	26	0	0	0	0	40	12	0	1	5	0	1.0909	0.8864	1.2955	1
1435	0	0	0	0	16	0	0	0	0	86	0	0	0	0	0	0	0	0	0	0	1.9241	1.72	2.1282	1
1436	1	1	1	0	1	4	9	1	0	1	0	3	0	1	2	35	0	0	0	42	1.483	1.2522	1.7139	1
1437	0	0	0	0	2	0	0	27	0	5	2	0	0	0	0	0	0	66	0	0	1.7165	1.5082	1.9249	1
1438	0	0	0	58	0	12	1	0	2	0	0	0	0	27	0	0	0	1	1	0	1.638	1.4308	1.8451	1
1439	0	0	0	0	0	102	0	0	0	0	0	0	0	0	0	0	0	0	0	0	2.4136	2.233	2.5942	1
1440	0	0	1	0	0	0	1	27	1	1	0	26	0	11	4	21	3	3	0	3	1.0353	0.8572	1.2134	1
1441	0	0	3	0	0	0	1	0	1	0	0	97	0	0	0	0	0	0	0	0	2.6681	2.4448	2.8914	1
1442	1	0	0	0	0	0	0	35	0	64	0	0	0	0	0	0	0	2	0	0	1.6735	1.4863	1.8607	1
1443	0	0	0	0	1	0	0	0	0	0	0	1	8	0	0	57	35	0	0	0	1.6412	1.4542	1.8282	1
1444	1	0	15	1	0	29	2	0	1	0	0	51	0	0	0	2	0	0	0	0	1.5591	1.3592	1.7589	1
1445	2	0	0	0	0	0	0	0	0	2	0	0	0	0	0	98	0	0	0	0	2.283	2.0722	2.4939	1
1446	4	0	0	10	0	1	0	2	0	1	1	0	0	0	0	0	2	81	0	0	1.7794	1.5281	2.0307	1
1447	36	0	0	0	0	0	0	46	0	0	3	0	0	0	0	0	0	17	0	0	1.5107	1.341	1.6804	1
1448	0	0	0	1	1	0	0	2	28	67	1	0	0	1	1	0	0	0	0	0	1.5304	1.3076	1.7531	1
1449	0	0	0	0	1	0	0	0	0	100	0	0	0	0	0	0	0	1	0	0	2.1232	1.92	2.3264	1
1450	0	0	0	3	0	98	0	0	0	0	0	0	0	0	1	0	0	0	0	0	2.2581	2.0472	2.469	1
1451	1	0	16	2	1	9	15	0	0	2	0	21	0	1	2	15	3	13	0	1	0.8112	0.6488	0.9736	1
1452	0	0	0	0	3	0	0	0	0	59	2	1	0	0	0	28	5	2	2	0	1.3063	1.0765	1.5361	1
1453	3	0	3	30	0	0	2	0	18	0	1	23	0	0	1	17	4	0	0	0	1.0194	0.8502	1.1887	1
1454	0	102	0	0	0	0	0	0	0	0	0	0	0	0	0	0	0	0	0	0	3.7833	3.5932	3.9735	1
1455	1	0	56	21	0	1	1	0	3	0	0	2	1	13	0	3	0	0	0	0	1.4607	1.2408	1.6806	1
1456	1	0	0	0	1	0	0	2	0	75	1	0	0	0	0	0	0	22	0	0	1.6061	1.3871	1.8251	1
1457	0	0	2	89	0	0	0	0	2	0	0	1	0	8	0	0	0	0	0	0	2.1334	1.8956	2.3711	1
1458	7	1	0	0	25	0	0	1	0	5	2	0	4	1	0	1	45	10	0	0	1.2074	0.998	1.4167	1
1459	0	0	0	0	0	0	0	3	0	1	0	0	2	94	1	0	0	0	1	0	2.6204	2.3769	2.8639	1
1460	0	2	0	0	7	0	7	0	1	2	0	4	0	1	19	53	1	2	1	2	1.2092	0.9648	1.4537	1
1461	3	0	4	1	30	20	0	2	0	19	0	0	11	0	1	8	2	1	0	0	0.8536	0.6795	1.0277	1
1462	0	0	1	0	0	14	0	0	1	0	0	32	0	12	16	13	1	5	7	0	1.052	0.8815	1.2225	1
1463	0	0	6	13	1	19	1	0	8	0	0	15	1	7	2	26	3	0	0	0	0.7408	0.5847	0.8969	1
1464	0	0	0	0	0	0	4	0	0	0	0	55	0	0	0	38	5	0	0	0	1.8327	1.6414	2.024	1
1465	27	0	0	5	0	0	0	2	1	5	22	0	0	0	4	2	18	16	0	0	0.9507	0.7758	1.1257	1
1466	0	0	2	1	0	0	0	3	0	2	20	8	0	0	0	55	6	5	0	0	1.3784	1.1485	1.6082	1
1467	0	0	0	0	18	0	1	0	0	72	0	0	1	1	0	7	0	0	1	1	1.5482	1.3044	1.792	1
1468	3	0	0	0	2	0	1	0	0	1	0	0	0	0	0	67	0	0	0	28	1.8493	1.6299	2.0686	1
1469	1	0	0	7	1	58	0	0	1	0	0	1	0	26	2	0	1	1	3	0	1.4648	1.2274	1.7023	1
1470	0	102	0	0	0	0	0	0	0	0	0	0	0	0	0	0	0	0	0	0	3.7833	3.5932	3.9735	1
1471	12	0	3	0	1	0	0	0	0	0	0	0	0	0	0	82	4	0	0	0	1.8232	1.5914	2.0551	1
1472	0	0	0	0	55	0	0	9	0	37	0	0	0	0	0	0	0	1	0	0	1.7945	1.6058	1.9833	1
1473	0	0	0	0	0	0	0	0	0	1	0	0	92	0	0	9	0	0	0	0	2.3934	2.1804	2.6064	1
1474	0	0	0	0	2	0	0	0	0	98	1	0	0	0	0	0	0	0	1	0	2.0705	1.8453	2.2958	1
1475	1	2	5	2	0	2	51	0	1	1	0	19	5	1	0	10	1	0	0	1	1.6387	1.3941	1.8834	1
1476	1	0	1	0	0	6	4	1	1	1	0	10	0	0	1	67	9	0	0	0	1.4158	1.1644	1.6673	1
1477	0	0	0	0	0	0	0	0	0	99	0	0	0	0	0	0	0	3	0	0	2.0963	1.8955	2.2971	1
1478	0	0	0	102	0	0	0	0	0	0	0	0	0	0	0	0	0	0	0	0	2.5546	2.3734	2.7357	1
1479	68	0	0	0	0	0	0	0	0	0	0	0	33	0	0	0	0	1	0	0	1.8096	1.6305	1.9886	1
1480	0	0	2	2	0	96	0	0	0	0	0	0	0	0	1	1	0	0	0	0	2.1688	1.9392	2.3984	1
1481	1	0	0	0	2	0	1	47	0	3	2	0	0	0	0	0	27	19	0	0	1.4169	1.2239	1.6098	1
1482	0	0	0	0	19	0	0	0	0	0	0	0	0	0	0	0	0	0	0	83	2.6966	2.5013	2.8919	1
1483	1	0	0	0	0	0	0	0	0	0	0	0	90	0	0	5	5	1	0	0	2.2762	2.0404	2.5121	1
1484	0	0	0	0	5	0	0	29	0	56	1	0	0	0	0	0	0	11	0	0	1.4059	1.2113	1.6006	1
1485	0	0	0	0	0	0	2	0	1	0	0	0	0	76	23	0	0	0	0	0	2.2798	2.0727	2.4869	1
1486	3	0	0	0	1	0	0	4	0	1	0	0	0	0	0	0	0	93	0	0	2.1494	1.9148	2.384	1
1487	0	2	0	0	4	0	3	17	0	12	2	0	0	0	56	0	0	5	0	1	1.356	1.1271	1.5849	1
1488	0	0	0	0	0	0	22	0	0	0	0	0	0	80	0	0	0	0	0	0	2.6017	2.4063	2.7971	1
1489	0	0	0	2	0	0	0	0	56	0	0	0	0	2	42	0	0	0	0	0	1.8583	1.6784	2.0382	1
1490	0	0	3	0	0	0	5	0	1	1	0	0	0	81	8	0	0	0	3	0	2.2409	1.9822	2.4997	1
1491	0	0	0	0	1	0	0	0	1	29	68	1	0	0	0	0	0	2	0	0	2.3027	2.0694	2.536	1
1492	0	0	0	2	0	100	0	0	0	0	0	0	0	0	0	0	0	0	0	0	2.3334	2.1355	2.5312	1
1493	0	0	0	0	66	0	0	0	0	1	0	0	0	0	0	0	0	0	0	35	2.4049	2.2284	2.5815	1
1494	97	0	0	0	0	0	0	0	0	0	0	0	0	0	0	3	0	2	0	0	2.1019	1.8872	2.3166	1
1495	0	1	13	0	0	0	8	0	0	0	0	62	0	8	10	0	0	0	0	0	1.7631	1.5455	1.9807	1
1496	0	0	0	0	0	0	0	5	0	4	65	0	0	0	0	0	1	27	0	0	2.2338	2.0113	2.4564	1
1497	5	0	0	0	0	0	0	0	0	0	0	0	2	0	0	65	30	0	0	0	1.7021	1.5103	1.8939	1
1498	89	0	0	0	0	0	0	0	0	0	2	0	0	0	0	3	0	8	0	0	1.8879	1.6555	2.1204	1
1499	6	0	0	2	0	3	0	0	0	0	1	0	1	0	26	1	0	62	0	0	1.5124	1.2942	1.7307	1
1500	0	0	0	0	0	0	0	0	0	24	2	0	56	14	1	5	0	0	0	0	1.5376	1.3367	1.7384	1
1501	0	0	0	1	0	1	2	0	4	0	0	0	0	91	3	0	0	0	0	0	2.5109	2.2625	2.7594	1
1502	17	0	1	0	0	1	3	0	10	0	0	4	0	52	0	7	6	1	0	0	1.3396	1.1205	1.5586	1
1503	0	1	0	0	66	0	0	6	0	24	0	0	0	0	0	0	0	1	1	3	1.8787	1.6476	2.1097	1
1504	12	0	0	10	0	0	0	2	2	0	0	1	0	0	1	0	32	42	0	0	1.2121	1.0293	1.3949	1
1505	0	0	0	0	0	0	0	25	0	16	8	0	0	0	0	0	0	53	0	0	1.4952	1.3156	1.6749	1
1506	2	0	0	0	0	0	0	0	1	10	10	1	1	0	1	10	61	4	0	1	1.3756	1.1341	1.6171	1
1507	0	0	0	0	0	0	0	0	0	0	0	0	102	0	0	0	0	0	0	0	2.7391	2.5572	2.9211	1
1508	0	0	0	2	0	0	0	0	2	2	0	0	0	51	40	0	0	0	5	0	1.8634	1.6558	2.071	1
1509	0	0	0	0	0	0	0	91	0	0	0	0	0	0	0	0	0	11	0	0	2.3828	2.1793	2.5863	1
1510	0	0	0	0	3	0	0	6	5	2	28	0	0	0	0	2	56	0	0	0	1.7129	1.4906	1.9352	1
1511	53	0	3	0	0	2	0	0	0	0	0	2	0	0	0	34	8	0	0	0	1.3405	1.1442	1.5368	1
1512	0	0	0	0	0	0	0	86	0	1	0	0	0	0	0	0	0	15	0	0	2.2546	2.0493	2.4599	1
1513	0	0	0	0	54	0	0	2	0	14	0	3	0	0	0	24	0	2	3	0	1.5788	1.3648	1.7928	1
1514	0	0	0	0	0	0	0	0	0	0	0	0	100	0	0	2	0	0	0	0	2.6509	2.4521	2.8497	1
1515	10	0	0	0	0	1	0	0	2	0	4	0	0	0	0	38	47	0	0	0	1.4605	1.2703	1.6508	1
1516	0	0	0	0	0	0	33	0	7	9	0	3	0	39	10	0	0	0	0	1	1.6495	1.4544	1.8445	1
1517	1	0	0	0	0	99	0	0	0	0	0	0	0	0	0	2	0	0	0	0	2.2865	2.0798	2.4932	1
1518	0	0	0	0	0	0	0	0	0	0	0	0	0	0	0	102	0	0	0	0	2.4537	2.2729	2.6345	1
1519	45	0	0	0	0	0	0	26	4	0	0	0	0	0	0	3	12	12	0	0	1.1636	0.9881	1.3391	1
1520	0	102	0	0	0	0	0	0	0	0	0	0	0	0	0	0	0	0	0	0	3.7833	3.5932	3.9735	1
1521	0	0	0	0	0	101	0	0	0	0	0	0	0	0	0	1	0	0	0	0	2.3691	2.1774	2.5608	1
1522	0	0	2	1	0	98	0	0	0	0	0	0	0	0	1	0	0	0	0	0	2.249	2.0316	2.4663	1
1523	0	0	0	0	0	0	0	2	0	5	25	0	0	1	0	0	67	2	0	0	1.9278	1.7015	2.1541	1
1524	0	0	0	0	0	0	0	15	0	28	0	0	0	0	0	1	0	53	3	2	1.4077	1.2087	1.6066	1
1525	0	0	0	0	2	0	0	0	0	97	0	0	0	0	0	0	0	3	0	0	2.0277	1.8108	2.2447	1
1526	0	0	0	0	0	0	0	3	0	0	1	0	0	0	0	0	98	0	0	0	2.4644	2.2506	2.6781	1
1527	0	0	0	0	0	0	0	38	0	0	1	0	0	0	0	0	0	63	0	0	1.9288	1.7566	2.101	1
1528	1	0	1	0	0	0	0	1	12	1	0	0	0	1	49	35	0	1	0	0	1.4519	1.2554	1.6484	1
1529	0	0	0	0	0	102	0	0	0	0	0	0	0	0	0	0	0	0	0	0	2.4136	2.233	2.5942	1
1530	0	0	0	0	6	0	1	15	0	53	5	0	0	0	0	3	6	13	0	0	1.0942	0.8775	1.3108	1
1531	82	0	0	0	0	1	0	0	0	10	0	0	0	0	0	1	3	5	0	0	1.6464	1.4088	1.884	1
1532	0	0	0	0	15	0	0	0	0	87	0	0	0	0	0	0	0	0	0	0	1.9323	1.7271	2.1375	1
1533	0	0	0	0	0	1	1	0	36	0	0	43	0	1	7	10	3	0	0	0	1.4737	1.2799	1.6676	1
1534	1	0	0	0	0	0	0	0	0	0	0	0	1	0	0	99	1	0	0	0	2.3212	2.1093	2.5332	1
1535	0	0	0	0	1	1	0	0	3	0	0	0	0	1	74	20	0	0	2	0	1.8503	1.6175	2.0832	1
1536	0	0	0	0	0	0	0	0	15	0	1	3	0	0	80	2	1	0	0	0	1.9782	1.7449	2.2115	1
1537	0	0	3	0	0	6	0	0	10	0	0	32	0	0	49	2	0	0	0	0	1.5183	1.3289	1.7077	1
1538	0	0	0	1	0	0	0	0	0	31	0	0	0	0	2	67	0	1	0	0	1.6542	1.46	1.8485	1
1539	1	0	0	0	0	2	0	2	0	1	0	0	0	0	0	1	0	95	0	0	2.1955	1.96	2.431	1
1540	0	1	2	5	0	0	17	0	0	0	0	0	0	55	21	0	0	0	1	0	1.8214	1.6114	2.0314	1
1541	0	0	0	0	0	0	0	5	0	0	0	0	0	0	0	0	0	97	0	0	2.3301	2.1246	2.5356	1
1542	0	0	62	0	0	0	2	3	0	0	0	5	0	0	0	29	0	0	0	1	1.7193	1.5074	1.9311	1
1543	0	0	0	0	1	0	0	12	0	85	1	0	0	0	0	0	0	3	0	0	1.7566	1.5234	1.9898	1
1544	1	0	5	17	0	5	0	0	1	3	3	0	1	0	0	62	4	0	0	0	1.2943	1.0559	1.5328	1
1545	0	0	4	0	0	80	0	0	0	0	0	2	0	0	0	16	0	0	0	0	1.8182	1.5997	2.0367	1
1546	0	0	0	0	0	0	0	0	0	0	0	35	66	0	0	1	0	0	0	0	2.1405	1.9665	2.3145	1
1547	0	0	0	0	60	0	1	0	0	1	0	0	0	0	0	0	0	1	0	39	2.3093	2.1213	2.4974	1
1548	8	0	0	0	0	0	0	3	0	0	0	0	0	0	0	31	60	0	0	0	1.6496	1.4635	1.8357	1
1549	0	102	0	0	0	0	0	0	0	0	0	0	0	0	0	0	0	0	0	0	3.7833	3.5932	3.9735	1
1550	7	0	1	32	0	3	0	2	0	1	8	0	0	0	0	0	0	48	0	0	1.3357	1.132	1.5393	1
1551	1	0	0	0	0	0	0	86	0	3	3	0	0	0	0	0	3	6	0	0	2.1183	1.8679	2.3688	1
1552	0	0	0	0	0	0	3	0	1	64	0	0	0	31	2	0	0	0	1	0	1.6626	1.4405	1.8848	1
1553	0	0	1	1	0	0	6	1	11	0	0	10	0	1	1	69	1	0	0	0	1.5468	1.2971	1.7965	1
1554	0	0	0	0	1	0	0	0	0	61	0	0	0	0	0	32	1	6	1	0	1.446	1.2435	1.6485	1
1555	5	0	27	8	0	50	0	0	0	0	0	3	0	0	1	2	1	1	4	0	1.2377	1.0165	1.4588	1
1556	1	0	64	1	1	1	2	0	1	0	0	22	0	0	0	0	0	1	0	8	1.7372	1.5038	1.9706	1
1557	0	0	19	0	0	0	19	0	0	0	0	17	0	36	8	2	1	0	0	0	1.4867	1.3221	1.6512	1
1558	19	0	0	1	0	0	0	5	0	1	4	0	0	0	3	9	59	1	0	0	1.3565	1.1317	1.5814	1
1559	0	0	0	0	0	0	0	56	0	0	0	0	0	0	0	0	0	46	0	0	1.9756	1.8205	2.1306	1
1560	0	0	0	4	0	0	2	10	2	59	0	0	0	0	3	20	1	1	0	0	1.1701	0.9431	1.3972	1
1561	0	102	0	0	0	0	0	0	0	0	0	0	0	0	0	0	0	0	0	0	3.7833	3.5932	3.9735	1
1562	4	0	0	0	3	0	0	10	1	3	2	0	0	50	14	0	3	12	0	0	1.2944	1.081	1.5079	1
1563	0	0	0	0	1	0	0	34	0	10	3	0	0	0	0	0	8	46	0	0	1.395	1.2085	1.5816	1
1564	3	0	2	0	1	0	1	1	7	31	0	24	1	3	2	13	13	0	0	0	0.7991	0.6143	0.9839	1
1565	2	0	0	0	6	1	0	0	2	27	0	0	47	4	11	1	0	1	0	0	1.215	1.007	1.423	1
1566	13	0	3	10	0	22	0	1	0	4	3	0	1	0	4	2	0	39	0	0	0.8592	0.6704	1.048	1
1567	17	1	7	3	0	58	0	0	0	0	0	2	2	2	0	6	3	1	0	0	1.1298	0.8926	1.367	1
1568	2	1	48	0	3	2	24	0	0	0	0	11	4	3	2	1	0	0	0	1	1.4624	1.2318	1.693	1
1569	0	0	0	0	0	0	10	2	0	9	0	0	62	6	0	10	1	0	0	1	1.5736	1.3386	1.8086	0.9902
1570	0	0	0	0	1	0	0	0	0	31	0	0	0	0	0	1	0	0	0	0	1.7765	1.3654	2.1875	0.3235
1571	0	0	2	0	0	3	17	0	0	0	0	0	7	0	2	0	1	0	0	0	1.7078	1.3381	2.0775	0.3137
1572	1	0	5	0	0	0	0	0	0	0	0	0	6	1	0	5	0	0	0	14	1.3791	1.0685	1.6898	0.3137
1573	0	0	3	4	0	0	0	0	0	0	0	2	0	21	2	0	0	0	4	0	1.6235	1.2577	1.9894	0.3529
1574	2	0	0	0	0	6	0	0	0	0	0	0	0	4	3	0	0	1	20	0	1.9935	1.5911	2.3959	0.3529
1575	0	0	0	0	12	0	0	0	0	80	0	0	1	1	0	2	0	0	5	0	1.7238	1.468	1.9795	0.9902
1576	24	0	2	0	0	0	0	1	0	2	0	1	58	0	0	11	3	0	0	0	1.4665	1.2536	1.6794	1
1577	1	0	15	36	0	41	0	1	1	0	0	6	0	0	0	0	0	1	0	0	1.3021	1.1189	1.4853	1
1578	71	0	1	0	0	0	1	3	0	1	1	0	0	0	0	3	9	11	0	0	1.4119	1.1625	1.6613	0.9902
1579	0	0	0	0	2	0	1	0	0	1	0	0	0	0	0	96	1	0	0	1	2.2143	1.9771	2.4516	1
1580	0	0	0	0	57	1	1	1	0	6	0	0	1	10	12	0	0	0	13	0	1.7468	1.5149	1.9788	1
1581	39	0	0	0	0	1	0	4	0	0	1	1	0	0	0	9	42	5	0	0	1.2581	1.0616	1.4546	1
1582	0	0	0	0	1	0	0	0	0	101	0	0	0	0	0	0	0	0	0	0	2.1653	1.9724	2.3582	1
1583	0	0	1	2	0	0	0	0	2	0	0	86	0	0	1	10	0	0	0	0	2.278	2.0374	2.5185	1
1584	0	0	0	0	0	0	0	0	0	0	0	0	0	0	0	0	0	1	0	0	1.0532	0.449	1.6574	0.0098
1585	0	0	0	0	0	0	0	0	0	0	0	0	0	0	0	0	1	0	0	0	1.0693	0.4708	1.6678	0.0098
1586	0	0	0	0	0	0	0	0	0	1	0	0	0	0	0	0	0	0	0	0	1.0177	0.3875	1.648	0.0098
1587	0	0	0	0	0	0	0	0	0	0	0	1	0	0	0	0	0	0	0	0	1.1057	0.5093	1.7021	0.0098
1588	0	0	0	0	0	0	0	21	0	0	0	0	0	0	0	0	0	81	0	0	2.0689	1.8806	2.2572	1
1589	0	0	0	0	0	0	0	0	0	0	2	0	0	0	0	3	97	0	0	0	2.4277	2.2091	2.6463	1
1590	3	0	0	0	0	0	0	3	0	0	0	0	0	0	0	0	0	96	0	0	2.2645	2.0466	2.4825	1
1591	0	0	0	0	1	0	0	2	0	57	2	1	0	0	0	0	28	11	0	0	1.3413	1.1336	1.549	1
1592	2	0	0	0	0	0	0	3	0	0	0	0	0	0	0	0	0	97	0	0	2.2996	2.0842	2.515	1
1593	0	0	0	0	0	0	0	0	0	0	0	101	0	0	0	1	0	0	0	0	2.8298	2.636	3.0236	1
1594	0	0	1	1	0	99	0	0	0	0	0	0	0	0	0	1	0	0	0	0	2.2827	2.0707	2.4947	1
1595	0	0	0	0	0	0	0	25	0	60	3	0	0	0	0	0	0	14	0	0	1.4557	1.2637	1.6478	1
1596	8	2	1	1	0	0	3	1	0	2	0	5	37	2	3	14	21	1	0	1	0.9158	0.7108	1.1209	1
1597	3	0	0	0	0	5	0	0	0	0	0	0	0	0	0	94	0	0	0	0	2.1587	1.9399	2.3775	1
1598	11	0	0	41	0	0	0	3	12	0	2	0	0	0	1	0	0	32	0	0	1.2215	1.0431	1.3999	1
1599	0	102	0	0	0	0	0	0	0	0	0	0	0	0	0	0	0	0	0	0	3.7833	3.5932	3.9735	1
1600	1	0	0	10	1	0	2	1	2	33	0	0	1	47	2	0	1	0	1	0	1.3783	1.1492	1.6075	1
1601	1	0	0	2	0	95	0	0	1	0	0	0	0	0	1	1	1	0	0	0	2.1151	1.8752	2.3551	1
1602	0	0	29	2	0	3	0	0	0	2	0	64	0	0	0	1	1	0	0	0	1.8925	1.679	2.106	1
1603	0	102	0	0	0	0	0	0	0	0	0	0	0	0	0	0	0	0	0	0	3.7833	3.5932	3.9735	1
1604	3	0	0	0	0	0	0	0	0	0	0	0	0	0	0	3	96	0	0	0	2.3727	2.1552	2.5903	1
1605	0	0	0	0	13	0	0	0	0	86	0	0	0	0	0	0	0	3	0	0	1.8473	1.6276	2.067	1
1606	0	0	0	0	60	0	32	0	1	0	0	0	0	3	0	5	0	0	0	1	2.2037	1.9907	2.4166	1
1607	0	0	0	0	3	0	0	16	0	68	13	0	0	0	0	0	1	1	0	0	1.5474	1.3162	1.7786	1
1608	0	12	0	6	1	1	23	0	2	7	1	0	0	30	18	0	0	1	0	0	1.3547	1.1655	1.5439	1
1609	1	0	0	95	0	1	0	0	5	0	0	0	0	0	0	0	0	0	0	0	2.2903	2.0688	2.5118	1
1610	6	0	5	62	0	0	10	0	0	0	0	1	0	18	0	0	0	0	0	0	1.6255	1.406	1.8451	1
1611	16	0	0	3	0	1	0	0	1	0	3	0	0	0	0	5	44	0	29	0	1.659	1.4279	1.8902	1
1612	0	0	0	0	0	0	0	3	0	0	0	0	0	0	0	14	85	0	0	0	2.1166	1.9045	2.3288	1
1613	0	0	0	0	0	0	0	0	0	1	0	0	101	0	0	0	0	0	0	0	2.6898	2.4973	2.8824	1
1614	2	0	0	0	2	0	0	21	4	24	3	0	0	0	2	1	3	40	0	0	1.0393	0.8431	1.2355	1
1615	0	0	0	0	0	0	0	1	0	2	15	0	0	0	0	0	0	84	0	0	2.1207	1.8939	2.3475	1
1616	0	0	87	0	0	0	13	0	0	0	0	1	0	0	0	0	0	0	0	1	2.3688	2.1423	2.5953	1
1617	55	0	2	1	0	1	0	0	0	22	0	1	0	3	0	11	4	1	1	0	1.0785	0.8534	1.3036	1
1618	0	0	0	0	0	0	0	1	0	52	2	0	0	0	0	0	0	35	12	0	1.5503	1.3363	1.7643	1
1619	1	0	2	0	0	0	0	2	0	0	0	0	0	0	0	8	87	2	0	0	2.0657	1.8225	2.3089	1
1620	3	0	0	0	0	0	3	13	0	1	0	0	1	0	0	1	44	5	30	0	1.7173	1.4818	1.9527	0.9902
1621	0	0	4	19	0	4	0	1	13	0	0	38	0	0	3	12	8	0	0	0	1.053	0.8819	1.2241	1
1622	2	0	1	0	1	0	0	52	0	1	2	1	0	0	0	3	34	5	0	0	1.5138	1.295	1.7327	1
1623	0	0	1	0	0	0	1	0	1	0	0	39	0	0	0	60	0	0	0	0	1.8841	1.6946	2.0736	1
1624	0	0	0	2	0	100	0	0	0	0	0	0	0	0	0	0	0	0	0	0	2.3334	2.1355	2.5312	1
1625	2	2	0	0	0	0	0	2	0	0	2	1	0	0	1	62	30	0	0	0	1.6002	1.3759	1.8245	1
1626	0	0	0	0	18	0	0	2	0	71	1	0	0	0	2	3	0	3	0	2	1.4763	1.2272	1.7254	1
1627	0	0	0	0	0	0	0	1	0	1	0	0	0	0	0	2	95	3	0	0	2.3206	2.0895	2.5517	1
1628	4	0	5	0	0	0	4	0	1	1	20	0	0	0	0	7	41	0	0	19	1.3752	1.1775	1.5729	1
1629	0	0	0	0	0	0	0	5	0	14	10	0	0	0	0	0	0	73	0	0	1.7478	1.5258	1.9697	1
1630	1	0	0	0	0	0	0	0	0	69	8	0	0	0	1	1	18	2	2	0	1.4717	1.2269	1.7166	1
1631	0	0	0	0	0	0	0	81	0	3	15	0	0	0	0	0	0	3	0	0	2.1954	1.9671	2.4237	1
1632	0	0	0	1	0	3	0	0	24	0	0	0	0	0	69	2	3	0	0	0	1.7804	1.5648	1.9961	1
1633	1	1	0	0	0	99	0	1	0	0	0	0	0	0	0	0	0	0	0	0	2.2915	2.0765	2.5064	1
1634	0	0	0	0	0	0	0	0	1	0	0	0	0	92	9	0	0	0	0	0	2.6181	2.4025	2.8337	1
1635	0	0	0	0	0	0	0	0	15	0	1	0	0	3	80	2	0	0	1	0	1.992	1.7556	2.2284	1
1636	0	0	0	0	1	0	0	0	0	101	0	0	0	0	0	0	0	0	0	0	2.1653	1.9724	2.3582	1
1637	38	1	11	0	0	41	0	0	0	0	0	0	0	0	0	6	3	2	0	0	1.182	0.9931	1.3709	1
1638	0	0	0	0	0	0	0	17	0	3	0	1	0	1	1	9	42	0	28	0	1.6628	1.4447	1.881	1
1639	25	0	1	0	0	1	0	1	0	2	0	2	14	8	3	0	45	0	0	0	1.1652	0.9666	1.3638	1
1640	49	0	3	1	0	16	0	0	0	0	1	1	0	0	0	15	14	1	0	0	1.0724	0.8771	1.2678	0.9902
1641	3	0	81	4	0	2	1	0	1	0	0	4	0	3	0	1	0	2	0	0	1.8808	1.6081	2.1535	1
1642	5	0	0	68	0	0	0	0	1	0	0	1	0	1	1	25	0	0	0	0	1.6788	1.464	1.8935	1
1643	0	0	0	0	0	0	0	1	0	15	0	0	85	0	0	0	0	1	0	0	2.1874	1.9726	2.4021	1
1644	0	0	0	0	0	0	0	6	1	7	48	1	0	0	1	2	6	30	0	0	1.6505	1.4276	1.8735	1
1645	6	0	0	0	0	0	0	8	0	0	0	0	0	0	0	0	0	88	0	0	2.0545	1.8344	2.2745	1
1646	0	0	0	1	52	0	24	0	0	12	0	0	0	2	3	1	0	1	0	6	1.7296	1.509	1.9502	1
1647	0	0	0	0	0	0	0	4	0	8	3	0	0	0	0	0	0	87	0	0	2.0009	1.766	2.2359	1
1648	1	0	81	0	0	2	0	0	0	0	0	18	0	0	0	0	0	0	0	0	2.1689	1.9576	2.3803	1
1649	0	0	53	0	0	4	0	0	0	0	0	36	0	0	2	7	0	0	0	0	1.733	1.5431	1.9229	1
1650	0	3	0	0	0	1	33	0	1	1	0	0	0	40	12	10	0	0	0	1	1.7116	1.5083	1.9149	1
1651	10	0	4	0	0	1	0	0	0	71	0	1	1	0	0	0	13	1	0	0	1.3653	1.1303	1.6003	1
1652	9	0	0	0	0	0	1	3	0	4	0	0	60	0	1	3	1	20	0	0	1.4507	1.2259	1.6756	1
1653	0	102	0	0	0	0	0	0	0	0	0	0	0	0	0	0	0	0	0	0	3.7833	3.5932	3.9735	1
1654	1	0	3	0	3	0	7	7	25	0	1	24	2	0	3	1	12	11	0	2	0.8396	0.6648	1.0144	1
1655	1	0	0	0	0	1	0	7	0	3	0	0	1	0	0	0	8	81	0	0	1.7994	1.5549	2.0439	1
1656	2	0	0	0	0	0	0	1	0	0	0	0	0	0	0	1	98	0	0	0	2.4386	2.2218	2.6553	1
1657	0	0	0	0	93	0	0	0	0	1	0	0	0	0	0	7	0	0	0	1	2.6344	2.4091	2.8597	1
1658	1	3	0	0	56	0	2	0	0	8	0	0	0	0	0	0	0	0	31	1	2.2158	1.9794	2.4522	1
1659	0	0	0	0	0	0	0	0	1	0	0	101	0	0	0	0	0	0	0	0	2.831	2.6369	3.0251	1
1660	42	0	0	33	0	0	0	0	2	0	3	0	0	3	0	0	19	0	0	0	1.2825	1.1018	1.4631	1
1661	1	0	0	0	0	0	0	0	0	0	0	0	0	0	0	58	43	0	0	0	1.8461	1.6824	2.0098	1
1662	0	0	0	0	0	1	56	14	0	3	0	2	0	3	0	16	0	1	0	6	1.8494	1.6141	2.0847	1
1663	0	0	0	0	0	0	0	0	0	1	0	0	0	0	0	0	0	0	0	0	1.0177	0.3875	1.648	0.0098
1664	0	0	0	0	0	0	0	34	0	2	1	0	0	0	0	0	0	65	0	0	1.8629	1.6766	2.0492	1
1665	40	0	0	14	0	0	0	2	12	2	0	2	0	4	4	4	9	9	0	0	0.7433	0.557	0.9296	1
1666	0	101	0	0	0	0	0	0	0	0	0	0	0	0	0	1	0	0	0	0	3.7253	3.5232	3.9274	1
1667	0	3	0	0	0	0	1	0	0	2	0	1	0	58	2	0	0	0	34	1	2.3526	2.1111	2.5942	1
1668	2	0	0	0	0	0	0	50	0	2	16	0	0	0	0	0	28	4	0	0	1.6148	1.4219	1.8077	1
1669	14	0	12	1	1	4	1	1	3	0	0	3	0	0	17	45	0	0	0	0	0.9993	0.8006	1.198	1
1670	0	27	53	1	0	10	0	0	0	1	0	2	0	0	0	8	0	0	0	0	1.7667	1.5472	1.9863	1
1671	0	0	0	0	0	0	0	17	0	84	0	0	0	0	0	0	0	1	0	0	1.8323	1.6273	2.0372	1
1672	54	0	2	0	0	0	0	2	0	0	0	1	0	0	0	10	28	0	0	5	1.3129	1.1077	1.5182	1
1673	3	0	0	0	0	0	0	0	0	0	0	0	99	0	0	0	0	0	0	0	2.6108	2.4089	2.8127	1
1674	0	0	0	0	0	101	0	0	1	0	0	0	0	0	0	0	0	0	0	0	2.3703	2.1781	2.5625	1
1675	0	0	2	26	6	0	1	1	3	31	0	1	25	2	3	0	0	1	0	0	0.9631	0.7696	1.1567	1
1676	0	0	0	0	0	0	98	0	0	0	0	1	0	0	0	0	0	0	0	3	3.3553	3.1362	3.5744	1
1677	2	0	0	0	1	0	5	0	0	0	0	18	0	0	0	17	0	0	0	59	1.9135	1.704	2.123	1
1678	0	0	0	0	1	0	0	27	0	56	0	0	0	0	0	0	0	18	0	0	1.4488	1.2743	1.6233	1
1679	2	0	0	0	0	0	0	0	0	0	0	0	0	0	0	99	0	1	0	0	2.3243	2.1175	2.5311	1
1680	13	0	1	0	0	0	0	23	0	5	1	0	0	0	0	0	0	59	0	0	1.4699	1.2722	1.6676	1
1681	3	0	0	0	42	0	0	1	0	8	0	0	1	0	0	27	0	20	0	0	1.3654	1.1876	1.5432	1
1682	0	0	0	0	0	0	46	0	3	0	0	24	0	6	2	9	0	0	0	12	1.78	1.5797	1.9803	1
1683	11	0	0	1	0	3	0	0	3	0	0	0	1	1	28	6	46	0	0	0	1.2476	1.048	1.4473	0.9804
1684	0	0	0	0	0	0	1	0	17	0	0	2	0	3	64	14	1	0	0	0	1.6033	1.3863	1.8204	1
1685	6	0	0	0	0	0	0	10	2	0	0	30	0	0	2	31	2	0	1	18	1.2052	1.0252	1.3852	1
1686	0	0	0	0	0	102	0	0	0	0	0	0	0	0	0	0	0	0	0	0	2.4136	2.233	2.5942	1
1687	0	1	0	0	2	0	4	0	0	1	0	5	0	15	11	1	0	0	0	62	1.8876	1.6519	2.1233	1
1688	99	0	0	0	0	0	0	0	0	0	0	0	0	0	0	0	0	3	0	0	2.1811	1.9802	2.3819	1
1689	0	102	0	0	0	0	0	0	0	0	0	0	0	0	0	0	0	0	0	0	3.7833	3.5932	3.9735	1
1690	0	1	0	0	52	0	0	0	0	16	1	0	0	1	0	27	2	0	2	0	1.5931	1.3811	1.8051	1
1691	1	0	3	1	0	52	1	0	1	0	0	6	0	0	30	5	2	0	0	0	1.2976	1.0798	1.5155	1
1692	0	0	0	5	0	9	4	0	5	0	0	50	0	1	9	10	2	0	0	7	1.2219	1.0063	1.4375	1
1693	0	0	0	0	0	0	0	0	1	0	0	0	0	0	0	0	0	0	0	0	1.0715	0.4735	1.6694	0.0098
1694	14	0	3	0	2	3	0	8	0	2	0	1	0	0	0	2	13	54	0	0	1.1197	0.9019	1.3375	1
1695	1	0	0	0	0	0	1	0	0	0	0	0	1	0	0	83	5	1	0	10	1.9013	1.653	2.1496	1
1696	1	0	0	2	1	4	1	2	0	0	0	2	1	0	73	15	0	0	0	0	1.6779	1.4252	1.9306	1
1697	2	0	5	1	0	1	43	9	0	7	0	12	0	0	1	2	0	17	0	2	1.36	1.1423	1.5778	1
1698	0	0	0	0	75	0	0	0	0	23	0	0	0	0	0	0	0	3	0	0	2.1909	1.9844	2.3974	0.9902
1699	1	0	2	0	9	0	16	2	0	1	0	1	3	0	2	15	24	0	0	26	1.1579	0.9786	1.3372	1
1700	0	0	0	0	0	0	0	80	0	2	0	0	0	0	0	0	2	18	0	0	2.0805	1.8673	2.2937	1
1701	2	0	0	0	1	0	0	3	3	52	15	0	0	0	0	1	10	13	2	0	1.1288	0.8975	1.3602	1
1702	0	0	0	0	0	0	0	0	0	0	0	0	102	0	0	0	0	0	0	0	2.7391	2.5572	2.9211	1
1703	0	2	0	3	0	0	2	0	1	0	0	0	0	74	8	0	0	2	9	1	2.079	1.8106	2.3474	1
1704	0	0	0	0	0	0	0	1	0	0	0	0	0	0	0	0	0	101	0	0	2.4521	2.2594	2.6447	1
1705	0	0	5	0	52	0	8	1	1	13	0	1	0	1	0	6	0	0	0	14	1.4847	1.2641	1.7054	1
1706	0	0	14	0	0	1	45	0	5	1	0	6	0	15	12	0	0	0	1	2	1.5846	1.3756	1.7935	1
1707	0	0	0	0	37	0	0	0	0	1	0	0	0	0	0	2	0	0	0	62	2.3595	2.1746	2.5444	1
1708	0	0	0	0	63	0	2	0	0	0	0	1	0	0	0	3	0	0	0	33	2.2311	2.0296	2.4326	1
1709	0	0	0	0	0	0	0	0	0	0	0	0	102	0	0	0	0	0	0	0	2.7391	2.5572	2.9211	1
1710	0	0	0	0	0	0	1	0	65	0	0	0	1	23	12	0	0	0	0	0	1.8325	1.6325	2.0326	1
1711	0	0	11	0	0	0	2	0	1	0	0	85	0	0	0	1	1	1	0	0	2.2854	2.0416	2.5293	1
1712	0	1	0	0	100	0	0	0	0	0	0	0	0	0	0	0	0	1	0	0	2.9034	2.6963	3.1105	1
1713	0	0	0	0	0	3	0	0	0	0	0	0	0	0	0	99	0	0	0	0	2.3367	2.1358	2.5376	1
1714	0	0	0	0	0	1	0	45	0	16	1	0	0	0	0	0	36	3	0	0	1.4945	1.3162	1.6728	1
1715	0	0	0	0	0	0	64	0	0	0	0	33	0	0	0	2	0	0	1	2	2.5131	2.302	2.7242	1
1716	0	0	0	0	0	102	0	0	0	0	0	0	0	0	0	0	0	0	0	0	2.4136	2.233	2.5942	1
1717	0	0	0	0	0	102	0	0	0	0	0	0	0	0	0	0	0	0	0	0	2.4136	2.233	2.5942	1
1718	0	0	0	0	0	48	0	0	0	0	0	1	0	0	0	53	0	0	0	0	1.7542	1.5927	1.9156	1
1719	0	0	0	0	0	0	0	2	0	98	0	0	0	0	2	0	0	0	0	0	2.0559	1.8424	2.2694	1
1720	0	0	0	0	0	0	0	0	0	102	0	0	0	0	0	0	0	0	0	0	2.2039	2.0239	2.3839	1
1721	9	0	0	0	0	0	0	1	0	0	1	0	0	0	0	10	81	0	0	0	1.9384	1.7106	2.1663	1
1722	0	0	0	0	3	0	0	41	0	39	16	0	0	0	0	0	0	3	0	0	1.506	1.3152	1.6967	1
1723	23	0	0	54	0	0	0	0	14	0	0	0	0	4	0	1	0	6	0	0	1.3483	1.1572	1.5394	1
1724	1	0	0	0	0	101	0	0	0	0	0	0	0	0	0	0	0	0	0	0	2.3681	2.1768	2.5594	1
1725	15	0	0	2	0	0	0	2	0	7	0	0	0	0	1	19	54	2	0	0	1.2578	1.0558	1.4599	1
1726	84	0	0	0	0	10	0	0	0	0	0	0	1	0	0	1	5	1	0	0	1.7332	1.4969	1.9696	1
1727	0	0	0	0	1	0	0	0	0	100	1	0	0	0	0	0	0	0	0	0	2.1305	1.9244	2.3365	1
1728	0	0	0	0	0	2	0	1	31	0	1	0	0	8	58	0	1	0	0	0	1.6702	1.4657	1.8746	1
1729	1	0	0	0	0	101	0	0	0	0	0	0	0	0	0	0	0	0	0	0	2.3681	2.1768	2.5594	1
1730	0	0	0	11	0	0	0	0	28	3	0	0	0	30	23	1	0	0	6	0	1.3204	1.1512	1.4895	1
1731	0	0	0	0	0	0	1	0	6	0	0	67	0	0	19	7	1	0	0	1	1.823	1.5991	2.047	1
1732	9	1	0	0	0	0	1	0	0	0	13	1	0	1	7	31	37	1	0	0	1.2066	1.0108	1.4023	1
1733	0	0	0	0	0	0	0	0	0	0	1	0	0	0	0	3	98	0	0	0	2.4579	2.2449	2.6708	1
1734	1	2	0	0	6	0	0	0	0	36	1	0	0	0	0	52	0	4	0	0	1.3706	1.162	1.5792	1
1735	0	0	0	0	0	0	0	5	0	0	0	0	0	0	0	0	0	97	0	0	2.3301	2.1246	2.5356	1
1736	0	0	0	0	13	0	2	1	0	34	0	0	0	0	1	2	0	0	0	49	1.6977	1.4874	1.908	1
1737	0	0	0	0	0	0	0	64	0	4	0	0	0	0	0	0	0	34	0	0	1.902	1.7234	2.0805	1
1738	0	0	35	1	0	65	0	0	0	0	0	1	0	0	0	0	0	0	0	0	1.835	1.6529	2.0171	1
1739	0	0	0	1	0	0	19	0	0	0	0	8	0	59	8	0	0	0	1	6	1.8812	1.6615	2.101	1
1740	0	0	0	1	0	0	19	0	1	2	0	2	0	65	12	0	0	0	0	0	2.0166	1.7923	2.2409	1
1741	59	0	1	0	0	0	0	0	1	1	0	0	34	0	0	0	4	2	0	0	1.5436	1.3367	1.7505	1
1742	0	102	0	0	0	0	0	0	0	0	0	0	0	0	0	0	0	0	0	0	3.7833	3.5932	3.9735	1
1743	1	0	0	0	1	0	5	1	0	89	0	0	0	0	1	0	0	4	0	0	1.7966	1.5403	2.053	1
1744	1	0	0	0	0	0	0	26	0	3	5	0	1	0	0	1	57	8	0	0	1.5226	1.3094	1.7359	1
1745	1	0	0	0	0	0	2	3	0	27	0	0	0	0	0	1	7	61	0	0	1.447	1.2334	1.6605	1
1746	0	0	6	0	0	0	0	0	2	0	1	57	0	0	1	32	2	1	0	0	1.6922	1.4779	1.9064	1
1747	2	0	0	0	3	0	0	56	0	16	0	0	0	0	0	0	0	25	0	0	1.5388	1.3515	1.7261	1
1748	0	0	0	0	0	14	0	0	0	0	0	0	0	0	0	61	27	0	0	0	1.6297	1.4584	1.801	1
1749	17	26	0	0	0	0	0	0	0	0	0	0	2	0	0	41	8	0	0	8	1.4716	1.2703	1.6729	1
1750	7	0	4	55	0	2	0	1	5	1	0	1	0	0	0	0	2	23	1	0	1.244	1.0177	1.4703	1
1751	19	0	0	1	14	0	0	0	1	56	0	0	0	0	1	2	2	6	0	0	1.1408	0.9249	1.3567	1
1752	0	0	0	0	1	0	0	87	0	13	0	0	0	0	0	0	0	1	0	0	2.218	2.0003	2.4358	1
1753	0	0	0	1	0	0	0	0	2	1	0	0	0	83	15	0	0	0	0	0	2.3487	2.1242	2.5731	1
1754	0	102	0	0	0	0	0	0	0	0	0	0	0	0	0	0	0	0	0	0	3.7833	3.5932	3.9735	1
1755	11	0	0	0	1	0	0	38	1	1	6	0	0	0	0	4	25	15	0	0	1.1375	0.9596	1.3155	1
1756	2	0	0	0	0	0	0	4	0	1	0	0	0	0	0	0	0	95	0	0	2.225	2.0006	2.4494	1
1757	0	0	0	0	0	0	0	0	0	0	0	0	102	0	0	0	0	0	0	0	2.7391	2.5572	2.9211	1
1758	51	0	0	1	4	0	0	1	0	2	0	0	29	0	0	3	10	1	0	0	1.2545	1.0449	1.4641	1
1759	2	0	0	0	0	100	0	0	0	0	0	0	0	0	0	0	0	0	0	0	2.3295	2.1326	2.5264	1
1760	0	0	2	0	0	0	2	0	8	0	0	84	0	1	1	3	0	0	0	1	2.1941	1.9347	2.4534	1
1761	0	0	4	1	0	95	0	0	1	0	0	0	0	1	0	0	0	0	0	0	2.1503	1.9199	2.3808	1
1762	1	0	0	0	0	0	0	3	0	0	3	1	0	0	0	66	28	0	0	0	1.6906	1.4783	1.9029	1
1763	16	0	0	0	0	2	1	0	4	1	1	0	0	2	21	3	0	51	0	0	1.1903	0.9797	1.4009	1
1764	74	0	4	0	0	11	0	2	0	0	0	0	2	0	0	2	0	7	0	0	1.4489	1.206	1.6919	1
1765	0	0	0	0	1	0	0	0	0	99	0	0	0	0	0	0	0	2	0	0	2.0885	1.88	2.297	1
1766	1	0	15	28	0	1	0	3	1	0	0	1	0	0	7	17	4	23	1	0	0.8526	0.6862	1.019	1
1767	0	0	0	0	0	0	0	59	0	38	2	0	0	0	0	0	0	3	0	0	1.7424	1.5514	1.9335	1
1768	0	0	6	64	0	2	0	0	18	0	0	1	0	1	5	0	5	0	0	0	1.483	1.2552	1.7107	1
1769	0	0	0	0	0	0	0	14	0	1	0	0	0	0	0	0	0	87	0	0	2.111	1.9041	2.318	1
1770	0	0	100	0	0	0	0	0	0	0	0	2	0	0	0	0	0	0	0	0	2.6218	2.4221	2.8216	1
1771	0	0	0	5	0	91	0	0	0	0	0	2	0	0	3	1	0	0	0	0	2.0188	1.78	2.2575	1
1772	2	0	0	0	1	0	14	19	0	45	1	1	0	0	3	1	4	11	0	0	1.0661	0.8504	1.2817	1
1773	1	0	1	0	6	3	0	0	0	22	0	0	0	0	0	58	1	2	8	0	1.3586	1.122	1.5953	1
1774	0	1	0	0	1	0	4	1	0	0	0	0	0	0	1	0	0	0	0	94	2.8545	2.6103	3.0988	1
1775	0	0	5	0	1	2	27	0	3	1	0	0	5	32	3	0	0	0	0	23	1.5412	1.3507	1.7317	1
1776	3	0	0	2	0	0	0	22	0	27	30	0	0	0	0	0	1	17	0	0	1.3148	1.1378	1.4919	1
1777	0	0	0	0	0	102	0	0	0	0	0	0	0	0	0	0	0	0	0	0	2.4136	2.233	2.5942	1
1778	3	0	0	7	4	0	0	8	4	5	1	1	0	1	8	2	12	46	0	0	0.8566	0.645	1.0683	1
1779	0	0	0	0	0	0	0	87	0	0	0	0	0	0	0	0	0	15	0	0	2.3022	2.1041	2.5004	1
1780	0	0	13	0	0	48	4	0	0	0	0	2	0	0	0	32	3	0	0	0	1.3434	1.1517	1.5352	1
1781	0	0	0	0	3	0	0	0	0	0	0	0	0	0	0	0	0	0	0	99	3.0568	2.8508	3.2628	1
1782	0	0	0	1	0	0	1	0	0	0	0	13	0	0	2	84	1	0	0	0	1.9573	1.7217	2.193	1
1783	0	0	18	35	0	0	2	0	3	0	0	24	0	1	0	19	0	0	0	0	1.2411	1.0803	1.402	1
1784	45	0	3	33	0	1	0	5	0	0	0	0	0	0	0	1	7	7	0	0	1.152	0.9566	1.3474	1
1785	0	0	0	0	94	0	0	0	0	1	0	0	0	0	0	7	0	0	0	0	2.6786	2.462	2.8951	1
1786	0	0	0	0	0	0	0	0	0	0	0	0	0	0	0	0	102	0	0	0	2.6175	2.4361	2.7989	1
1787	0	0	0	0	0	0	0	0	0	2	0	0	100	0	0	0	0	0	0	0	2.6473	2.449	2.8456	1
1788	25	0	1	53	0	0	0	2	1	0	0	0	0	8	2	0	3	7	0	0	1.2533	1.0405	1.466	1
1789	0	0	0	0	32	0	0	0	0	70	0	0	0	0	0	0	0	0	0	0	1.8704	1.6874	2.0534	1
1790	0	0	0	0	1	0	0	10	0	90	0	1	0	0	0	0	0	0	0	0	1.8841	1.6608	2.1074	1
1791	0	0	0	0	8	0	0	0	0	0	0	0	0	0	0	94	0	0	0	0	2.2432	2.0349	2.4514	1
1792	5	0	0	0	2	0	0	23	0	33	3	0	0	0	0	0	0	36	0	0	1.2027	1.0293	1.376	1
1793	1	0	0	0	0	0	0	1	0	9	0	0	1	0	0	66	0	24	0	0	1.5687	1.3656	1.7718	1
1794	0	0	0	0	0	0	7	0	0	1	0	0	8	54	3	1	0	0	1	0	2.0384	1.7531	2.3238	0.7353
1795	17	0	0	0	1	0	0	2	0	1	0	1	7	0	3	32	35	3	0	0	1.0512	0.8661	1.2363	1
1796	4	0	49	6	0	4	7	0	1	0	0	3	0	2	0	2	20	4	0	0	1.1734	0.9527	1.3941	1
1797	0	0	59	0	0	37	0	0	0	0	0	2	0	0	3	0	0	0	0	1	1.7721	1.5784	1.9658	1
1798	0	0	0	0	2	0	0	0	0	33	0	0	1	1	0	0	0	1	0	0	1.6324	1.2276	2.0371	0.3725
1799	0	0	0	0	2	0	0	43	0	29	0	0	0	1	0	0	1	26	0	0	1.392	1.2213	1.5628	1
1800	0	0	0	0	1	0	0	1	0	100	0	0	0	0	0	0	0	0	0	0	2.1248	1.9209	2.3286	1
1801	0	0	0	0	1	0	0	1	0	0	1	2	0	0	1	1	95	0	0	0	2.3219	2.0778	2.5659	1
1802	0	0	0	0	62	0	0	8	0	9	17	0	0	0	0	0	0	6	0	0	1.8666	1.6528	2.0804	1
1803	19	0	0	0	0	1	0	0	1	4	5	6	0	0	1	13	34	18	0	0	0.9046	0.7347	1.0745	1
1804	2	0	0	0	0	0	0	3	0	0	0	0	0	0	0	0	0	97	0	0	2.2996	2.0842	2.515	1
1805	63	0	1	0	0	0	0	1	0	0	0	0	0	0	0	36	0	1	0	0	1.6312	1.4457	1.8167	1
1806	0	0	0	0	0	12	2	0	1	0	0	1	0	49	35	0	0	0	2	0	1.7062	1.5047	1.9077	1
1807	0	0	0	0	1	0	0	0	0	0	0	0	0	0	0	0	0	0	0	0	1.1225	0.5228	1.7221	0.0098
1808	0	0	0	0	1	0	0	62	0	0	0	0	0	0	0	1	1	37	0	0	1.9028	1.7166	2.089	1
1809	1	0	0	0	0	0	0	2	0	1	4	0	1	0	1	64	28	0	0	0	1.6176	1.3968	1.8383	1
1810	2	0	1	30	0	65	0	0	0	0	0	0	0	4	0	0	0	0	0	0	1.6617	1.4619	1.8615	1
1811	61	0	0	0	0	0	0	0	0	1	18	0	1	0	5	2	4	10	0	0	1.396	1.1613	1.6307	1
1812	44	0	23	23	0	2	0	0	2	1	1	1	0	0	0	0	1	4	0	0	1.1358	0.9407	1.331	1
1813	0	0	4	0	1	0	0	4	1	0	0	70	0	0	0	5	16	1	0	0	1.8253	1.5869	2.0636	1
1814	0	0	0	0	0	0	0	35	0	4	14	0	0	0	0	0	1	48	0	0	1.622	1.4366	1.8074	1
1815	0	0	64	0	0	0	17	0	1	2	0	2	0	6	4	1	0	1	0	4	1.6951	1.4455	1.9447	1
1816	0	0	0	0	0	0	0	77	0	0	0	0	0	0	0	0	0	25	0	0	2.1475	1.9664	2.3286	1
1817	0	0	0	0	88	0	0	0	0	8	0	0	0	0	0	3	2	0	0	1	2.4214	2.1806	2.6622	1
1818	0	0	0	0	0	0	0	80	0	4	0	0	0	0	0	0	0	18	0	0	2.0917	1.8863	2.2971	1
1819	0	0	0	1	0	101	0	0	0	0	0	0	0	0	0	0	0	0	0	0	2.3698	2.1778	2.5617	1
1820	0	0	30	3	0	1	0	2	1	1	44	3	0	0	3	0	11	3	0	0	1.5753	1.3537	1.7969	1
1821	0	0	0	0	31	0	0	0	0	1	0	0	0	0	0	66	3	0	0	1	1.8628	1.6605	2.0652	1
1822	15	0	0	0	0	0	0	0	0	2	0	0	78	2	1	2	0	2	0	0	1.9124	1.6722	2.1527	1
1823	0	102	0	0	0	0	0	0	0	0	0	0	0	0	0	0	0	0	0	0	3.7833	3.5932	3.9735	1
1824	13	0	0	0	0	5	0	1	0	10	7	1	0	0	5	16	4	40	0	0	0.851	0.6669	1.0352	1
1825	1	0	2	0	0	78	0	0	0	0	0	18	0	1	0	2	0	0	0	0	1.8286	1.6006	2.0566	1
1826	0	0	0	0	0	0	0	18	0	1	0	0	0	0	0	0	0	83	0	0	2.0576	1.8571	2.258	1
1827	7	0	0	0	0	0	0	0	0	1	0	2	0	0	0	61	30	0	0	1	1.5808	1.3801	1.7814	1
1828	0	0	0	0	0	73	0	27	0	0	0	0	0	0	0	1	0	1	0	0	1.8733	1.6804	2.0663	1
1829	7	0	0	0	0	0	0	0	1	0	0	73	0	0	0	4	17	0	0	0	1.9662	1.746	2.1864	1
1830	2	2	1	0	0	6	39	0	0	1	0	0	0	6	32	7	0	0	1	5	1.5042	1.2811	1.7272	1
1831	0	0	0	0	0	0	0	0	0	0	1	0	0	0	0	26	75	0	0	0	2.0118	1.8236	2.2001	1
1832	3	0	0	3	0	0	0	5	0	11	6	0	0	0	0	1	16	57	0	0	1.2628	1.0439	1.4818	1
1833	0	0	0	0	0	0	0	0	0	100	0	0	0	0	0	0	0	2	0	0	2.1269	1.9297	2.3242	1
1834	0	0	0	0	0	0	4	0	0	0	0	0	0	93	5	0	0	0	0	0	2.6494	2.4226	2.8763	1
1835	0	102	0	0	0	0	0	0	0	0	0	0	0	0	0	0	0	0	0	0	3.7833	3.5932	3.9735	1
1836	1	0	0	0	0	0	0	0	0	6	12	0	0	1	1	23	12	44	2	0	1.1965	0.9975	1.3955	1
1837	31	0	0	0	0	0	0	1	0	1	0	0	3	0	0	0	3	63	0	0	1.5798	1.3765	1.7831	1
1838	0	0	0	0	0	0	0	0	0	0	0	0	88	0	5	4	5	0	0	0	2.2241	1.9894	2.4589	1
1839	0	1	0	0	6	0	0	0	0	28	0	0	13	5	3	41	0	2	3	0	1.0666	0.8618	1.2714	1
1840	0	0	0	0	1	0	0	0	0	101	0	0	0	0	0	0	0	0	0	0	2.1653	1.9724	2.3582	1
1841	2	0	0	0	0	0	0	0	0	0	0	0	98	0	0	2	0	0	0	0	2.5607	2.3478	2.7736	1
1842	73	0	0	0	0	0	0	0	0	0	1	0	0	0	0	1	4	23	0	0	1.6445	1.4341	1.8549	1
1843	1	0	0	0	0	101	0	0	0	0	0	0	0	0	0	0	0	0	0	0	2.3681	2.1768	2.5594	1
1844	0	0	2	83	0	0	0	0	10	0	0	0	0	3	4	0	0	0	0	0	1.948	1.7094	2.1865	1
1845	0	0	0	0	0	0	2	0	0	0	0	0	0	0	0	0	0	0	0	100	3.1019	2.8983	3.3056	1
1846	2	0	0	0	0	1	22	0	0	5	0	1	37	29	4	0	0	0	0	1	1.5387	1.3452	1.7322	1
1847	0	0	0	0	0	0	0	3	0	0	0	0	0	0	0	0	0	99	0	0	2.3848	2.1826	2.5869	1
1848	0	0	0	0	0	0	0	0	5	28	0	0	0	1	54	1	11	2	0	0	1.3845	1.1853	1.5838	1
1849	4	0	0	0	0	98	0	0	0	0	0	0	0	0	0	0	0	0	0	0	2.2633	2.061	2.4657	1
1850	0	1	0	0	0	4	4	0	0	28	0	1	0	0	0	0	0	0	0	64	1.9971	1.7688	2.2255	1
1851	0	0	101	0	0	0	0	1	0	0	0	0	0	0	0	0	0	0	0	0	2.6572	2.4638	2.8506	1
1852	0	10	0	0	4	0	28	12	0	5	0	0	0	0	25	0	0	16	0	2	1.3173	1.1383	1.4963	1
1853	3	0	0	0	0	0	0	17	1	19	10	2	22	1	2	16	8	1	0	0	0.7865	0.6273	0.9458	1
1854	0	0	0	0	0	0	0	0	0	0	0	0	0	0	102	0	0	0	0	0	2.634	2.4525	2.8154	1
1855	0	0	0	0	0	102	0	0	0	0	0	0	0	0	0	0	0	0	0	0	2.4136	2.233	2.5942	1
1856	0	0	0	0	0	0	0	0	0	0	0	0	0	1	2	0	0	0	99	0	3.8714	3.6484	4.0945	1
1857	100	0	0	0	0	0	0	0	0	0	0	0	0	0	0	0	0	1	0	0	2.2463	2.0534	2.4392	0.9902
1858	0	0	0	0	1	0	0	0	0	0	0	0	0	0	0	98	3	0	0	0	2.3008	2.0887	2.5128	1
1859	0	0	0	0	0	0	0	0	0	0	0	0	0	0	0	101	1	0	0	0	2.4099	2.2176	2.6021	1
1860	18	0	4	0	0	0	0	11	0	0	0	33	0	0	0	3	10	23	0	0	1.0696	0.9158	1.2233	1
1861	0	0	0	0	0	0	0	0	0	97	0	0	0	2	0	0	0	3	0	0	2.0273	1.8105	2.2442	1
1862	3	0	0	0	0	0	0	10	0	0	8	0	0	0	0	1	29	51	0	0	1.4505	1.257	1.644	1
1863	0	0	0	0	86	0	0	0	0	11	0	0	0	0	0	0	0	1	0	4	2.4098	2.1797	2.6399	1
1864	0	0	0	3	0	0	0	6	0	3	1	0	0	0	0	1	80	8	0	0	1.8485	1.5993	2.0976	1
1865	1	0	0	0	0	0	0	0	0	12	0	0	1	1	0	85	0	2	0	0	1.8892	1.6569	2.1216	1
1866	0	0	0	3	0	0	10	0	5	0	1	0	5	16	47	1	13	1	0	0	1.2648	1.0586	1.4709	1
1867	17	0	0	0	1	0	0	1	0	35	0	0	0	0	0	0	0	48	0	0	1.3535	1.1859	1.5211	1
1868	6	0	0	0	0	0	1	11	0	0	6	0	0	0	1	4	71	2	0	0	1.6545	1.4065	1.9025	1
1869	0	0	0	0	0	0	0	37	0	0	0	0	0	0	0	0	0	65	0	0	1.965	1.8022	2.1279	1
1870	3	0	0	0	0	0	0	2	0	4	2	0	0	0	1	10	80	0	0	0	1.8437	1.594	2.0934	1
1871	74	0	0	0	1	2	0	0	0	0	0	0	0	0	0	21	3	1	0	0	1.6019	1.3821	1.8218	1
1872	11	0	0	0	0	0	0	5	0	1	0	0	0	0	0	0	3	82	0	0	1.8485	1.6167	2.0803	1
1873	2	0	0	0	0	0	16	0	2	1	1	0	0	2	7	6	61	0	0	4	1.526	1.2796	1.7724	1
1874	1	3	1	53	0	1	20	0	6	1	0	7	1	2	1	2	0	0	0	3	1.3676	1.1181	1.6172	1
1875	0	0	0	0	0	0	0	0	0	0	0	99	0	0	0	3	0	0	0	0	2.7502	2.5471	2.9533	1
1876	0	0	0	0	62	0	1	0	0	1	0	0	0	0	0	0	0	0	30	8	2.4323	2.2133	2.6514	1
1877	0	0	0	0	0	1	0	0	0	0	0	0	0	0	0	0	0	1	0	0	0.9984	0.4351	1.5617	0.0196
1878	0	0	0	0	0	0	0	0	0	0	0	1	0	0	1	0	0	0	0	0	1.0669	0.5144	1.6195	0.0196
1879	0	0	0	0	0	0	1	0	0	0	0	0	1	0	0	0	0	0	0	0	1.1657	0.5727	1.7587	0.0196
1880	0	0	0	0	0	0	0	0	0	0	0	0	0	0	0	0	1	0	0	0	1.0693	0.4708	1.6678	0.0098
1881	0	0	0	0	1	0	0	0	0	0	0	0	0	0	0	0	0	0	0	0	1.1225	0.5228	1.7221	0.0098
1882	0	0	0	0	0	0	0	1	0	0	0	0	0	0	0	0	0	0	0	0	1.0833	0.4873	1.6794	0.0098
1883	0	0	0	0	1	0	0	0	0	0	0	0	0	0	0	0	0	0	0	0	1.1225	0.5228	1.7221	0.0098
1884	0	0	0	0	0	0	0	0	0	0	0	0	0	0	0	0	0	0	0	1	1.151	0.5409	1.7611	0.0098
1885	0	0	0	0	0	1	0	0	0	0	0	0	0	0	0	0	0	0	0	0	1.0429	0.4331	1.6526	0.0098
1886	0	0	0	0	0	0	0	0	0	0	0	0	0	0	0	0	0	1	0	0	1.0532	0.449	1.6574	0.0098
1887	0	0	0	0	0	0	0	0	1	0	0	0	0	0	0	0	0	0	0	0	1.0715	0.4735	1.6694	0.0098
1888	0	0	0	0	0	0	0	0	0	1	0	0	0	0	0	0	0	0	0	0	1.0177	0.3875	1.648	0.0098
1889	0	0	0	0	0	0	0	0	0	0	0	0	0	0	0	1	0	0	0	0	1.0479	0.441	1.6548	0.0098
1890	0	0	0	0	0	0	0	0	0	0	0	0	0	0	0	1	0	0	0	0	1.0479	0.441	1.6548	0.0098
1891	0	0	0	0	0	0	0	0	0	0	0	1	0	0	0	0	0	0	0	0	1.1057	0.5093	1.7021	0.0098
1892	0	0	0	0	0	0	1	0	0	0	0	0	0	0	0	0	0	0	0	0	1.2081	0.5622	1.854	0.0098
1893	0	0	0	0	0	0	0	0	0	0	0	0	0	0	0	0	0	0	1	0	1.2934	0.5691	2.0176	0.0098
1894	0	0	0	0	0	0	0	0	1	0	0	0	0	0	0	0	0	0	0	0	1.0715	0.4735	1.6694	0.0098
1895	0	0	0	0	0	1	0	0	0	0	0	0	0	0	0	0	0	0	0	0	1.0429	0.4331	1.6526	0.0098
1896	0	0	0	0	0	0	0	0	0	1	0	0	0	1	0	0	0	0	0	0	1.0327	0.451	1.6144	0.0196
1897	2	0	0	0	0	0	0	0	0	0	0	0	0	0	0	0	0	0	0	0	1.0775	0.4218	1.7331	0.0196
1898	0	0	0	0	1	0	0	0	0	0	0	0	0	0	0	0	0	0	0	1	1.1484	0.5843	1.7124	0.0196
1899	0	0	0	0	0	0	0	0	0	0	0	1	0	0	0	0	1	0	0	0	1.0651	0.5121	1.6181	0.0196
1900	0	0	0	0	0	0	0	0	0	0	0	0	2	0	0	0	0	0	0	0	1.1882	0.561	1.8153	0.0196
1901	1	0	0	0	0	1	0	0	0	0	0	0	0	0	0	0	0	0	0	0	0.977	0.4032	1.5508	0.0196
1902	0	0	0	0	1	0	0	0	0	0	0	0	0	0	0	0	0	0	0	0	1.1225	0.5228	1.7221	0.0098
1903	0	0	0	0	0	0	0	0	1	0	0	0	0	0	0	0	0	0	0	0	1.0715	0.4735	1.6694	0.0098
1904	0	0	0	1	0	0	0	0	0	0	0	0	0	0	0	0	0	0	0	0	1.0609	0.4598	1.662	0.0098
1905	0	0	0	0	0	0	0	0	0	0	0	0	0	0	0	0	1	0	0	0	1.0693	0.4708	1.6678	0.0098
1906	0	0	0	0	0	0	0	1	0	0	0	0	0	0	0	0	0	0	0	0	1.0833	0.4873	1.6794	0.0098
1907	0	0	0	0	0	0	1	0	0	0	0	0	0	0	0	0	0	0	0	0	1.2081	0.5622	1.854	0.0098
1908	0	0	1	0	0	0	0	0	0	0	0	0	0	0	0	0	0	0	0	0	1.0808	0.4845	1.6771	0.0098
1909	0	0	0	0	0	0	0	0	1	0	0	0	0	0	0	0	0	0	0	0	1.0715	0.4735	1.6694	0.0098
1910	0	0	0	0	0	0	0	0	0	1	0	0	0	0	0	0	0	0	0	0	1.0177	0.3875	1.648	0.0098
1911	0	0	0	0	0	0	0	0	0	0	0	0	0	0	0	1	0	0	0	0	1.0479	0.441	1.6548	0.0098
1912	0	0	0	0	0	0	0	0	0	0	0	0	0	0	0	0	0	1	0	0	1.0532	0.449	1.6574	0.0098
1913	0	0	0	0	0	0	0	0	0	0	0	0	0	0	0	0	0	1	0	0	1.0532	0.449	1.6574	0.0098
1914	0	0	0	1	0	0	0	0	0	0	0	0	0	0	0	0	0	0	0	0	1.0609	0.4598	1.662	0.0098
1915	1	0	0	0	0	0	0	0	0	0	0	0	0	0	0	0	0	0	0	0	1.0279	0.4073	1.6486	0.0098
1916	0	0	0	0	0	0	0	0	1	0	0	0	0	0	0	0	0	0	0	0	1.0715	0.4735	1.6694	0.0098
1917	0	0	0	0	0	0	0	0	0	0	0	0	0	0	0	0	0	0	0	1	1.151	0.5409	1.7611	0.0098
1918	0	0	0	0	2	0	0	0	0	0	0	0	0	0	0	0	0	0	0	0	1.2558	0.6242	1.8874	0.0196
1919	0	0	0	0	0	1	0	0	0	1	0	0	0	0	0	0	0	0	0	0	0.9684	0.388	1.5488	0.0196
1920	0	0	0	0	0	0	0	0	1	0	0	0	0	0	0	1	0	0	0	0	1.0181	0.46	1.5762	0.0196
1921	0	0	0	0	0	0	0	0	0	0	0	0	0	0	1	0	0	0	0	1	1.1053	0.5398	1.6707	0.0196
1922	0	0	1	0	0	99	0	0	0	0	0	0	0	0	1	1	0	0	0	0	2.2832	2.071	2.4955	1
1923	0	67	0	0	0	30	0	0	0	0	0	1	0	0	2	0	0	0	0	2	2.5736	2.3364	2.8109	1
1924	0	0	0	0	0	0	0	0	0	101	0	0	0	0	0	0	0	1	0	0	2.1617	1.9704	2.3531	1
1925	2	0	1	0	0	72	0	0	1	0	0	20	0	0	0	5	1	0	0	0	1.6822	1.4548	1.9097	1
1926	0	0	0	3	0	96	0	0	3	0	0	0	0	0	0	0	0	0	0	0	2.1915	1.9732	2.4098	1
1927	0	0	0	1	0	34	0	0	1	0	0	0	0	1	57	8	0	0	0	0	1.6164	1.4243	1.8084	1
1928	17	0	1	6	0	0	0	2	0	62	1	0	2	5	2	1	0	3	0	0	1.1036	0.8585	1.3487	1
1929	0	0	0	0	1	0	0	3	0	14	3	0	0	0	0	0	0	81	0	0	1.8574	1.6249	2.0898	1
1930	0	0	0	0	0	1	78	0	0	0	0	0	0	1	0	0	1	0	0	21	2.8314	2.6131	3.0497	1
1931	0	0	0	0	0	0	0	5	0	28	0	0	0	0	0	0	0	69	0	0	1.7214	1.5339	1.9089	1
1932	0	0	0	0	54	0	23	0	0	7	0	0	0	0	12	3	0	0	0	3	1.8047	1.5967	2.0126	1
1933	0	0	0	0	0	102	0	0	0	0	0	0	0	0	0	0	0	0	0	0	2.4136	2.233	2.5942	1
1934	59	0	0	0	0	2	0	0	0	0	1	1	0	0	0	9	29	1	0	0	1.4252	1.2202	1.6301	1
1935	0	0	0	0	0	102	0	0	0	0	0	0	0	0	0	0	0	0	0	0	2.4136	2.233	2.5942	1
1936	0	0	0	0	102	0	0	0	0	0	0	0	0	0	0	0	0	0	0	0	2.9933	2.8099	3.1766	1
1937	3	0	2	0	1	0	0	0	0	0	0	1	1	0	0	94	0	0	0	0	2.1314	1.8913	2.3715	1
1938	0	0	0	0	0	0	0	0	0	0	0	0	102	0	0	0	0	0	0	0	2.7391	2.5572	2.9211	1
1939	0	0	0	11	0	90	0	0	0	0	0	0	0	0	0	0	0	1	0	0	2.0719	1.8615	2.2824	1
1940	0	0	0	1	0	0	0	0	19	0	0	70	0	7	0	2	3	0	0	0	1.9311	1.708	2.1541	1
1941	0	0	0	0	0	0	0	48	0	1	1	0	0	0	0	0	37	15	0	0	1.6468	1.4759	1.8176	1
1942	0	0	0	0	0	0	0	0	0	23	0	0	0	0	0	78	1	0	0	0	1.8634	1.6727	2.054	1
1943	66	0	0	0	0	0	0	0	0	0	0	0	0	0	0	0	0	36	0	0	1.7591	1.5966	1.9215	1
1944	66	0	0	0	0	0	0	0	0	0	0	0	0	0	0	1	35	0	0	0	1.7645	1.5908	1.9383	1
1945	1	0	0	0	0	0	0	18	0	1	0	0	0	0	0	0	0	82	0	0	2.0132	1.8061	2.2203	1
1946	0	102	0	0	0	0	0	0	0	0	0	0	0	0	0	0	0	0	0	0	3.7833	3.5932	3.9735	1
1947	0	0	1	0	0	101	0	0	0	0	0	0	0	0	0	0	0	0	0	0	2.3708	2.1784	2.5632	1
1948	66	0	0	0	1	0	0	2	0	0	0	0	0	0	0	4	26	3	0	0	1.5141	1.3002	1.728	1
1949	3	0	0	0	0	0	0	0	1	0	0	7	79	0	0	12	0	0	0	0	1.9954	1.7658	2.225	1
1950	0	102	0	0	0	0	0	0	0	0	0	0	0	0	0	0	0	0	0	0	3.7833	3.5932	3.9735	1
1951	0	0	0	26	0	8	0	0	0	0	0	1	0	54	11	0	1	1	0	0	1.6291	1.4318	1.8263	1
1952	0	0	0	0	0	0	0	9	0	14	8	0	5	0	0	0	1	65	0	0	1.5024	1.2786	1.7261	1
1953	0	0	0	0	0	0	0	2	0	95	0	2	0	1	0	2	0	0	0	0	1.9447	1.7091	2.1803	1
1954	68	0	9	0	0	22	0	0	0	0	0	1	0	0	0	1	1	0	0	0	1.5046	1.2954	1.7139	1
1955	1	0	3	1	0	0	0	0	4	0	0	90	1	0	0	0	1	1	0	0	2.3616	2.1064	2.6167	1
1956	69	0	0	0	0	1	0	1	0	3	15	0	0	0	0	0	9	4	0	0	1.5283	1.2873	1.7693	1
1957	0	0	0	0	0	0	0	0	0	0	0	0	0	0	0	0	102	0	0	0	2.6175	2.4361	2.7989	1
1958	0	0	0	0	0	0	0	0	0	0	1	0	0	0	0	0	3	0	0	0	1.2574	0.6405	1.8743	0.0392
1959	1	0	0	0	0	0	0	0	0	0	6	0	3	0	0	0	13	79	0	0	1.8691	1.6354	2.1027	1
1960	0	0	0	0	0	0	0	0	0	0	0	0	0	0	0	65	37	0	0	0	1.9017	1.74	2.0634	1
1961	65	0	19	14	0	0	0	0	0	0	0	0	0	0	0	3	1	0	0	0	1.4807	1.279	1.6825	1
1962	0	0	0	0	66	0	0	0	0	32	0	0	0	0	0	0	0	4	0	0	2.015	1.8213	2.2088	1
1963	0	1	0	0	0	0	0	0	0	0	0	0	0	0	4	96	1	0	0	0	2.2356	2.0111	2.46	1
1964	0	102	0	0	0	0	0	0	0	0	0	0	0	0	0	0	0	0	0	0	3.7833	3.5932	3.9735	1
1965	0	0	0	0	0	0	1	0	0	99	1	0	0	1	0	0	0	0	0	0	2.0963	1.878	2.3145	1
1966	27	0	1	0	0	0	0	0	0	0	0	0	0	0	0	0	2	72	0	0	1.7903	1.596	1.9846	1
1967	0	0	0	0	0	1	0	0	0	55	0	0	39	1	2	1	0	0	3	0	1.5627	1.3486	1.7767	1
1968	0	0	0	0	0	0	4	0	0	2	0	0	66	0	27	1	2	0	0	0	1.8569	1.6427	2.0712	1
1969	0	0	0	0	0	0	0	0	0	99	0	0	2	0	0	1	0	0	0	0	2.0884	1.8805	2.2964	1
1970	0	0	60	0	0	0	17	0	0	0	0	15	2	1	6	1	0	0	0	0	1.7448	1.5271	1.9626	1
1971	40	0	3	3	0	1	0	0	0	0	0	0	0	0	0	0	0	55	0	0	1.5561	1.3681	1.7441	1
1972	0	0	0	0	0	0	0	0	0	1	0	0	2	0	0	99	0	0	0	0	2.3292	2.1217	2.5368	1
1973	0	0	0	0	0	0	0	1	0	100	1	0	0	0	0	0	0	0	0	0	2.1285	1.9232	2.3337	1
1974	98	0	0	0	0	0	0	0	0	0	0	0	0	0	0	1	2	1	0	0	2.1286	1.9121	2.345	1
1975	1	0	0	0	63	0	0	11	0	1	3	0	0	0	0	9	5	9	0	0	1.6736	1.4426	1.9046	1
1976	0	0	0	0	0	0	0	0	0	102	0	0	0	0	0	0	0	0	0	0	2.2039	2.0239	2.3839	1
1977	0	102	0	0	0	0	0	0	0	0	0	0	0	0	0	0	0	0	0	0	3.7833	3.5932	3.9735	1
1978	1	0	20	0	0	68	0	0	0	0	0	2	0	0	0	10	1	0	0	0	1.5929	1.3805	1.8053	1
1979	0	0	0	0	4	0	0	0	0	95	0	0	0	0	0	0	0	3	0	0	1.9792	1.7571	2.2013	1
1980	0	0	0	0	0	0	0	0	43	0	0	0	0	0	26	0	33	0	0	0	1.6257	1.4851	1.7663	1
1981	0	0	1	0	0	0	59	0	3	2	0	1	23	0	7	3	0	0	0	3	2.0024	1.7615	2.2433	1
1982	19	0	2	40	2	0	0	0	4	3	0	0	4	0	0	28	0	0	0	0	1.0905	0.9081	1.2729	1
1983	4	1	0	64	0	0	0	0	0	0	0	0	0	2	0	28	3	0	0	0	1.6325	1.4211	1.8439	1
1984	0	0	0	1	0	0	0	0	0	0	0	0	0	0	0	0	0	0	0	0	1.0609	0.4598	1.662	0.0098
1985	0	0	0	1	0	0	0	0	0	0	0	0	0	0	0	0	0	0	0	0	1.0609	0.4598	1.662	0.0098
1986	0	0	0	0	0	0	0	0	0	0	0	1	0	0	0	0	0	0	0	0	1.1057	0.5093	1.7021	0.0098
1987	0	0	0	4	0	1	0	0	0	0	0	0	0	0	0	0	0	0	0	0	1.2223	0.6142	1.8304	0.049
1988	20	0	26	44	0	1	0	0	0	0	1	0	0	0	0	0	3	7	0	0	1.2643	1.0874	1.4412	1
1989	0	0	27	0	0	2	0	2	0	0	0	13	0	0	0	53	5	0	0	0	1.4394	1.2466	1.6322	1
1990	0	101	0	0	1	0	0	0	0	0	0	0	0	0	0	0	0	0	0	0	3.7291	3.5269	3.9313	1
1991	0	0	2	58	0	2	1	0	6	0	0	2	0	17	12	0	1	1	0	0	1.3918	1.1653	1.6184	1
[truncated: 2,860 more rows]
